# Supplementary material for: Validation study of the safety attitudes questionnaire (SAQ) in public hospitals of Heilongjiang province, China
Source: PLoS One. 2017 Jun 21;12(6):e0179486. doi: 10.1371/journal.pone.0179486 (PMC5479537; doi:10.1371/journal.pone.0179486)
Supplement: S1 File — (XLSX) [file pone.0179486.s001.xlsx]

## Sheet: detailed data of 1689 patients
id	gender	age	province	city	hospital	profession	t1	t2	t3	t4	t5	t6	s1	s2	s3	s4	s5	s6	s7	j1	j2	j3	j4	j5	st1	st2	st3	st4	p1	p2	p3	p4	w1	w2	w3	w4
1	1	40	Heilongjiang	Daqing	Daqing LongNan Hospital	1	4	4	4	4	4	4	4	4	4	4	2	4	4	4	4	4	4	4	4	4	4	4	4	4	4	4	4	4	4	4
2	1	37	Heilongjiang	Daqing	Daqing LongNan Hospital	1	4	4	4	4	4	4	4	4	4	4	2	4	4	4	4	4	4	4	4	4	4	4	4	4	4	4	4	4	4	4
3	1	38	Heilongjiang	Daqing	Daqing LongNan Hospital	1	999	1	5	5	5	5	5	5	5	5	1	999	5	5	5	5	5	5	999	5	5	999	5	5	5	5	5	5	5	5
4	1	39	Heilongjiang	Daqing	Daqing LongNan Hospital	1	999	1	5	5	5	5	5	5	5	5	1	999	5	5	5	5	5	5	999	5	5	999	5	5	5	5	5	5	5	5
5	1	38	Heilongjiang	Daqing	Daqing LongNan Hospital	1	5	1	5	5	5	5	5	5	5	5	1	5	5	5	5	5	5	5	5	5	5	5	5	5	5	5	5	5	5	5
6	2	34	Heilongjiang	Daqing	Daqing LongNan Hospital	1	5	999	5	5	5	5	1	4	3	4	4	5	5	5	4	4	4	4	5	5	5	5	3	4	4	4	5	5	5	5
7	2	33	Heilongjiang	Daqing	Daqing LongNan Hospital	1	5	999	5	3	5	5	4	4	4	4	4	4	4	4	4	4	4	5	999	3	3	3	3	4	4	4	5	5	5	5
8	1	44	Heilongjiang	Daqing	Daqing LongNan Hospital	1	5	999	4	4	4	4	3	4	4	4	3	5	4	3	3	3	3	3	5	4	4	4	3	3	3	3	5	4	4	4
9	1	35	Heilongjiang	Daqing	Daqing LongNan Hospital	1	3	999	4	3	4	5	4	4	4	4	3	4	4	4	4	3	3	4	3	4	2	3	4	4	4	4	4	4	4	3
10	2	29	Heilongjiang	Daqing	Daqing LongNan Hospital	1	3	999	4	3	4	5	4	4	4	4	3	4	4	4	4	3	3	4	3	3	2	3	3	4	4	4	4	4	4	3
11	2	35	Heilongjiang	Daqing	Daqing LongNan Hospital	1	4	4	4	5	5	5	4	4	4	4	3	4	4	4	4	3	3	4	3	4	2	3	4	4	4	4	4	5	5	4
12	1	38	Heilongjiang	Daqing	Daqing LongNan Hospital	1	5	999	5	5	5	5	5	5	5	5	4	5	5	5	5	5	5	5	5	5	5	5	5	5	5	5	5	5	5	5
13	1	35	Heilongjiang	Daqing	Daqing LongNan Hospital	1	3	3	3	3	3	5	5	3	5	5	2	3	4	4	4	5	4	4	3	5	3	3	5	5	5	5	5	5	5	5
14	2	39	Heilongjiang	Daqing	Daqing LongNan Hospital	1	5	1	5	5	5	5	5	5	5	5	4	5	5	5	5	5	5	5	5	5	5	5	5	2	2	2	5	5	5	5
15	1	35	Heilongjiang	Daqing	Daqing LongNan Hospital	1	5	1	5	4	4	5	5	5	5	5	4	5	5	5	5	5	5	4	4	5	5	4	5	5	2	2	4	4	5	5
16	1	40	Heilongjiang	Daqing	Daqing LongNan Hospital	1	4	3	3	4	4	4	3	3	3	2	3	3	3	3	3	3	3	3	5	5	5	5	3	3	4	2	4	4	4	4
17	1	35	Heilongjiang	Daqing	Daqing LongNan Hospital	1	4	4	4	4	4	4	4	4	4	4	2	3	4	4	4	3	4	4	5	5	5	5	3	4	4	3	3	4	4	4
18	2	40	Heilongjiang	Daqing	Daqing LongNan Hospital	1	4	4	4	3	4	4	2	4	4	3	4	4	4	1	2	1	1	1	5	5	5	5	3	3	3	3	4	4	4	4
19	1	38	Heilongjiang	Daqing	Daqing LongNan Hospital	1	5	1	5	5	5	5	3	3	3	3	3	3	3	3	3	3	3	3	3	3	3	3	3	3	3	3	5	5	5	5
20	2	37	Heilongjiang	Daqing	Daqing LongNan Hospital	1	5	1	5	5	5	5	4	4	4	4	2	4	4	4	4	4	4	4	4	4	4	4	3	3	3	3	5	5	5	5
21	1	42	Heilongjiang	Daqing	Daqing LongNan Hospital	1	5	4	5	5	5	5	5	5	5	5	4	5	5	5	5	5	5	5	2	2	2	2	5	5	5	5	5	5	5	5
22	1	31	Heilongjiang	Daqing	Daqing LongNan Hospital	1	5	3	3	4	4	4	4	4	4	4	2	4	4	4	4	4	4	4	4	4	4	4	4	4	4	4	4	4	4	4
23	1	31	Heilongjiang	Daqing	Daqing LongNan Hospital	1	5	1	5	3	3	5	3	4	4	3	2	3	3	2	3	3	4	2	2	4	3	3	3	3	3	3	3	2	1	5
24	1	31	Heilongjiang	Daqing	Daqing LongNan Hospital	1	2	4	4	4	4	5	3	4	3	4	3	4	4	5	4	4	3	4	5	5	5	5	5	5	4	4	4	4	3	4
25	1	35	Heilongjiang	Daqing	Daqing LongNan Hospital	1	5	999	999	3	3	4	4	5	4	3	3	3	3	5	4	2	5	3	5	5	5	5	4	4	4	2	999	4	4	4
26	1	40	Heilongjiang	Daqing	Daqing LongNan Hospital	1	5	1	5	5	5	5	5	5	5	5	1	5	5	5	5	5	5	5	5	5	5	5	5	5	5	5	5	5	5	5
27	2	28	Heilongjiang	Daqing	Daqing LongNan Hospital	1	4	999	3	2	5	5	4	3	3	4	3	5	5	1	4	2	3	3	5	5	5	5	4	4	4	4	5	5	5	3
28	1	36	Heilongjiang	Daqing	Daqing LongNan Hospital	1	5	4	5	3	3	5	3	3	3	3	3	3	3	3	999	3	3	3	3	3	3	3	3	3	3	3	3	3	3	3
29	1	33	Heilongjiang	Daqing	Daqing LongNan Hospital	1	4	999	4	2	4	5	3	3	4	4	2	4	4	5	5	5	5	3	4	4	4	4	3	4	3	4	4	5	5	5
30	2	40	Heilongjiang	Daqing	Daqing LongNan Hospital	1	4	2	2	4	4	4	4	4	4	4	2	4	4	3	4	4	4	3	4	4	4	4	4	4	4	4	4	4	4	4
31	2	45	Heilongjiang	Daqing	Daqing LongNan Hospital	1	4	4	4	3	5	5	3	3	4	4	4	3	3	5	4	5	5	3	4	4	4	4	3	3	3	2	4	4	4	5
32	2	40	Heilongjiang	Daqing	Daqing LongNan Hospital	1	5	3	2	3	4	5	4	999	3	3	999	2	3	3	3	4	3	3	5	5	5	5	3	5	3	3	5	4	5	3
33	2	36	Heilongjiang	Daqing	Daqing LongNan Hospital	1	4	4	5	4	4	5	4	4	4	3	4	4	5	3	5	4	4	3	4	4	4	4	4	4	3	4	4	5	5	5
34	2	38	Heilongjiang	Daqing	Daqing LongNan Hospital	1	4	4	5	4	4	5	4	4	4	3	4	4	5	3	5	4	4	3	4	4	4	4	4	4	3	4	4	5	5	5
35	2	36	Heilongjiang	Daqing	Daqing LongNan Hospital	1	4	4	5	4	4	5	4	5	5	3	4	5	4	3	5	4	4	3	4	4	4	4	4	4	3	4	2	4	5	5
36	2	32	Heilongjiang	Daqing	Daqing LongNan Hospital	1	4	2	4	2	4	5	4	3	3	2	4	3	2	3	3	1	2	3	4	4	4	4	3	3	4	4	3	2	3	2
37	2	29	Heilongjiang	Daqing	Daqing LongNan Hospital	1	5	999	5	5	5	4	4	3	3	4	4	5	5	3	4	3	3	3	4	5	4	5	4	4	4	4	4	3	4	3
38	2	33	Heilongjiang	Daqing	Daqing LongNan Hospital	1	4	5	4	4	4	5	999	3	3	4	999	3	4	3	5	2	3	4	4	5	5	5	3	4	4	4	3	5	3	5
39	2	28	Heilongjiang	Daqing	Daqing LongNan Hospital	1	4	5	5	2	5	5	3	2	2	3	4	4	4	5	2	2	3	3	5	5	5	5	3	3	3	3	5	5	1	1
40	2	30	Heilongjiang	Daqing	Daqing LongNan Hospital	1	5	4	5	5	5	5	3	5	5	5	3	5	5	5	5	3	3	5	5	5	5	5	3	2	5	5	999	5	5	5
41	1	31	Heilongjiang	Daqing	Daqing LongNan Hospital	1	5	5	5	1	3	5	4	5	5	4	5	5	5	4	5	5	5	3	5	5	5	5	4	5	4	4	5	5	5	5
42	1	38	Heilongjiang	Daqing	Daqing LongNan Hospital	1	2	999	3	3	4	5	5	5	4	4	4	4	4	4	4	4	4	4	3	2	3	3	4	4	4	4	5	5	5	5
43	1	46	Heilongjiang	Daqing	Daqing LongNan Hospital	1	4	2	4	4	4	5	4	3	4	4	999	4	4	5	4	999	999	4	3	5	4	5	4	4	4	3	4	3	4	4
44	1	36	Heilongjiang	Daqing	Daqing LongNan Hospital	1	3	5	3	3	3	4	4	1	1	3	2	3	3	4	4	3	3	3	5	5	5	5	2	4	2	2	3	3	3	3
45	1	38	Heilongjiang	Daqing	Daqing LongNan Hospital	1	5	4	5	5	4	4	3	4	4	4	4	4	4	4	4	3	3	3	5	5	5	5	3	4	4	4	3	4	4	4
46	1	39	Heilongjiang	Daqing	Daqing LongNan Hospital	1	5	4	5	3	5	4	4	3	3	4	2	4	4	3	4	2	3	2	5	5	5	5	3	4	4	4	3	4	4	4
47	2	38	Heilongjiang	Daqing	Daqing LongNan Hospital	1	5	1	5	5	5	5	5	5	5	5	1	5	5	5	5	5	5	5	5	5	5	5	5	5	5	5	5	5	5	5
48	2	22	Heilongjiang	Daqing	Daqing LongNan Hospital	2	1	1	5	5	5	5	5	5	5	5	1	999	5	5	5	5	5	5	999	5	5	999	5	5	5	5	5	5	5	5
49	2	31	Heilongjiang	Daqing	Daqing LongNan Hospital	2	1	1	5	5	5	5	5	5	5	5	1	999	5	5	5	5	5	5	999	5	5	999	5	5	5	5	5	5	5	5
50	2	34	Heilongjiang	Daqing	Daqing LongNan Hospital	2	5	1	5	5	5	5	5	5	5	5	1	5	5	5	5	5	5	5	5	5	5	5	5	5	5	5	5	5	5	5
51	2	26	Heilongjiang	Daqing	Daqing LongNan Hospital	2	4	4	3	5	5	5	5	4	4	3	4	5	5	4	5	5	5	3	2	2	2	2	5	4	5	4	5	5	5	5
52	2	31	Heilongjiang	Daqing	Daqing LongNan Hospital	2	5	5	5	5	5	5	5	5	5	5	999	5	5	5	5	5	5	5	999	999	999	999	5	5	5	5	5	5	5	5
53	2	23	Heilongjiang	Daqing	Daqing LongNan Hospital	2	5	1	5	5	5	5	5	5	5	5	1	5	5	5	5	5	5	5	5	5	5	5	5	5	5	5	5	5	5	5
54	2	36	Heilongjiang	Daqing	Daqing LongNan Hospital	2	4	999	4	4	4	4	4	4	4	4	4	4	4	3	4	4	4	4	4	4	4	4	4	4	4	4	4	4	4	4
55	2	34	Heilongjiang	Daqing	Daqing LongNan Hospital	2	3	4	4	3	4	4	4	4	4	4	2	4	4	4	4	4	3	3	3	3	4	4	3	4	3	4	3	3	4	4
56	2	33	Heilongjiang	Daqing	Daqing LongNan Hospital	2	3	5	3	4	4	4	5	3	3	4	2	3	4	5	5	5	5	5	4	4	4	4	3	4	3	3	3	5	5	5
57	2	42	Heilongjiang	Daqing	Daqing LongNan Hospital	2	4	4	4	3	3	4	4	4	4	4	3	4	4	5	4	3	4	5	3	4	999	999	5	5	4	4	3	4	4	4
58	2	31	Heilongjiang	Daqing	Daqing LongNan Hospital	2	4	999	4	3	3	4	4	4	4	4	3	4	4	5	4	3	4	5	3	4	999	999	5	5	4	4	3	4	4	4
59	2	30	Heilongjiang	Daqing	Daqing LongNan Hospital	2	5	1	5	4	4	5	5	5	5	5	4	3	5	4	5	5	5	4	5	4	4	5	5	5	2	2	4	4	4	4
60	2	32	Heilongjiang	Daqing	Daqing LongNan Hospital	2	5	1	5	3	5	5	4	4	3	4	4	3	4	5	5	4	5	5	5	5	5	5	5	5	5	5	3	4	4	5
61	2	33	Heilongjiang	Daqing	Daqing LongNan Hospital	2	999	999	999	3	3	5	2	4	4	3	4	4	4	1	2	1	1	1	5	5	5	5	3	3	3	3	4	4	4	4
62	2	37	Heilongjiang	Daqing	Daqing LongNan Hospital	2	5	999	5	5	5	4	5	5	5	5	999	5	5	5	5	5	5	5	999	999	999	999	5	3	3	3	5	5	5	5
63	2	40	Heilongjiang	Daqing	Daqing LongNan Hospital	2	4	4	5	3	4	5	5	4	4	3	4	4	4	4	4	5	5	5	4	4	4	4	3	3	3	3	5	5	4	4
64	2	24	Heilongjiang	Daqing	Daqing LongNan Hospital	2	5	1	5	5	5	5	3	4	5	4	3	4	4	5	3	3	4	4	3	3	4	5	4	5	5	5	5	5	4	5
65	2	25	Heilongjiang	Daqing	Daqing LongNan Hospital	2	5	4	5	5	5	5	5	5	4	5	4	4	5	5	5	5	5	5	5	5	2	2	5	5	5	5	4	4	4	4
66	2	35	Heilongjiang	Daqing	Daqing LongNan Hospital	2	4	4	5	4	4	5	4	4	4	4	3	4	4	5	5	4	5	5	4	4	4	4	4	4	4	4	4	4	4	4
67	2	36	Heilongjiang	Daqing	Daqing LongNan Hospital	2	3	4	4	4	4	5	4	4	4	4	2	4	4	4	5	5	5	4	4	5	5	5	5	5	4	3	4	4	3	4
68	2	31	Heilongjiang	Daqing	Daqing LongNan Hospital	2	3	4	4	2	3	4	3	3	3	3	3	4	4	4	4	4	4	4	4	4	4	5	4	4	4	4	4	4	4	4
69	2	33	Heilongjiang	Daqing	Daqing LongNan Hospital	2	5	4	5	5	4	5	3	4	5	5	3	3	4	4	5	5	5	4	2	2	1	2	5	4	3	4	5	5	5	4
70	2	38	Heilongjiang	Daqing	Daqing LongNan Hospital	2	4	999	4	5	5	5	4	3	5	4	3	4	4	5	5	4	5	5	3	4	3	4	5	5	5	5	5	5	5	5
71	2	34	Heilongjiang	Daqing	Daqing LongNan Hospital	2	3	2	4	3	4	4	3	3	3	2	2	3	4	3	3	3	3	3	4	4	3	2	3	3	2	3	3	4	4	4
72	2	30	Heilongjiang	Daqing	Daqing LongNan Hospital	2	4	999	5	5	5	4	3	3	3	4	3	4	3	3	4	3	3	3	3	4	3	3	3	4	4	3	4	4	3	3
73	2	28	Heilongjiang	Daqing	Daqing LongNan Hospital	2	4	999	5	5	5	5	3	3	3	4	3	4	3	3	4	3	3	3	4	4	2	3	3	3	4	4	4	4	3	3
74	1	33	Heilongjiang	Daqing	Daqing LongNan Hospital	2	5	5	5	3	5	5	4	4	4	4	4	4	4	4	4	4	4	4	5	5	5	5	4	5	5	5	4	4	4	4
75	2	33	Heilongjiang	Daqing	Daqing LongNan Hospital	2	4	5	4	3	5	5	5	4	5	5	5	5	5	5	5	5	5	2	5	5	5	5	4	5	5	5	4	5	5	5
76	2	27	Heilongjiang	Daqing	Daqing LongNan Hospital	2	4	4	5	4	5	5	4	4	3	4	3	3	4	5	5	4	5	5	4	5	4	5	5	5	5	5	4	5	5	5
77	2	44	Heilongjiang	Daqing	Daqing LongNan Hospital	2	4	4	5	3	4	5	4	4	4	4	5	4	4	4	4	4	4	4	1	2	3	3	4	4	4	4	5	5	5	5
78	2	39	Heilongjiang	Daqing	Daqing LongNan Hospital	2	4	1	2	1	3	4	2	3	4	3	3	4	4	5	3	3	3	2	5	4	5	5	4	4	4	4	4	5	4	4
79	2	26	Heilongjiang	Daqing	Daqing LongNan Hospital	2	4	5	4	4	4	5	999	3	3	4	999	3	5	3	4	2	3	4	4	5	5	5	3	4	4	4	3	5	3	5
80	2	31	Heilongjiang	Daqing	Daqing LongNan Hospital	2	3	4	3	2	4	5	4	3	3	4	4	5	4	4	4	4	4	4	4	3	4	3	4	4	4	4	4	4	5	5
81	2	31	Heilongjiang	Daqing	Daqing LongNan Hospital	2	3	4	3	2	4	5	4	3	3	4	4	5	4	4	4	4	4	4	4	3	4	3	4	4	4	4	4	4	5	5
82	2	36	Heilongjiang	Daqing	Daqing LongNan Hospital	2	4	999	4	1	4	3	4	3	4	4	2	4	4	4	4	4	4	4	4	4	4	4	3	4	4	4	4	4	4	4
83	2	39	Heilongjiang	Daqing	Daqing LongNan Hospital	2	3	4	4	4	4	4	3	4	3	3	2	3	3	3	4	3	3	4	4	4	4	4	3	4	4	4	4	4	4	4
84	2	44	Heilongjiang	Daqing	Daqing LongNan Hospital	2	3	4	3	4	4	5	3	4	4	3	4	3	4	3	3	3	3	3	5	5	5	5	2	4	2	1	4	4	4	4
85	2	24	Heilongjiang	Daqing	Daqing LongNan Hospital	2	5	4	5	5	4	5	5	5	5	5	1	5	4	5	5	5	5	5	3	5	3	5	5	5	5	5	2	5	5	5
86	2	33	Heilongjiang	Daqing	Daqing LongNan Hospital	2	5	1	5	5	5	5	5	5	5	5	1	5	5	5	5	5	5	5	5	5	5	5	5	5	5	5	5	5	5	5
87	2	30	Heilongjiang	Daqing	Daqing LongNan Hospital	2	3	5	4	3	4	5	3	5	3	3	3	999	5	2	4	3	2	2	5	5	4	4	3	3	2	2	2	5	999	5
88	2	40	Heilongjiang	Daqing	Daqing LongNan Hospital	2	3	4	4	2	4	5	3	3	2	4	3	3	4	4	3	3	3	3	4	4	4	4	3	3	3	3	3	4	2	2
89	2	45	Heilongjiang	Daqing	Daqing LongNan Hospital	4	3	3	3	3	3	3	3	3	3	3	3	3	3	3	3	3	3	3	3	3	3	3	3	3	3	3	3	3	3	3
90	1	37	Heilongjiang	Daqing	Daqing LongNan Hospital	4	5	1	5	4	4	5	4	4	4	3	3	3	4	4	4	3	3	3	3	4	3	4	4	4	3	3	4	4	5	4
91	2	50	Heilongjiang	Daqing	Daqing LongNan Hospital	4	3	4	5	4	4	4	5	5	5	5	4	5	5	4	4	4	4	4	2	4	5	5	5	5	5	5	4	5	5	4
92	1	38	Heilongjiang	Daqing	Daqing LongNan Hospital	4	5	999	5	4	4	5	5	5	5	5	2	4	5	4	4	4	4	4	4	4	999	4	5	5	5	5	5	5	4	4
93	1	37	Heilongjiang	Daqing	Daqing LongNan Hospital	4	5	1	5	5	5	5	5	5	5	5	1	5	5	5	5	5	5	5	5	5	5	5	5	5	5	5	5	5	5	5
94	2	39	Heilongjiang	Daqing	Daqing LongNan Hospital	4	5	5	5	3	3	5	5	3	3	3	4	4	3	4	4	4	4	4	4	4	2	2	4	4	4	4	3	5	4	5
95	2	41	Heilongjiang	Daqing	Daqing LongNan Hospital	4	4	5	5	5	5	5	5	5	5	4	5	5	5	5	5	5	5	5	5	5	5	5	5	5	5	5	5	5	5	4
96	1	45	Heilongjiang	Daqing	Daqing LongNan Hospital	4	5	1	5	5	4	5	5	5	5	5	1	5	5	5	5	5	5	5	5	5	5	5	5	5	5	5	5	5	5	5
97	1	38	Heilongjiang	Daqing	Daqing LongNan Hospital	4	5	1	5	3	3	5	4	2	3	3	2	3	2	2	3	3	2	3	3	1	2	2	3	2	3	2	2	3	3	2
98	2	25	Heilongjiang	Daqing	Daqing People 's Hospital	1	3	4	4	2	3	5	1	3	4	4	2	4	4	3	4	4	4	4	3	3	3	3	4	4	4	4	4	4	4	4
99	2	34	Heilongjiang	Daqing	Daqing People 's Hospital	1	5	3	5	3	5	5	5	5	5	5	1	5	5	5	5	5	5	3	5	5	5	5	5	5	5	5	5	5	5	5
100	2	25	Heilongjiang	Daqing	Daqing People 's Hospital	1	4	3	4	4	3	4	2	4	4	4	2	4	4	4	3	3	4	3	4	4	4	4	4	4	4	3	4	4	4	4
101	1	36	Heilongjiang	Daqing	Daqing People 's Hospital	1	2	5	4	3	4	5	2	4	4	4	2	4	4	3	4	4	4	4	3	5	3	4	3	3	4	4	4	4	4	5
102	1	31	Heilongjiang	Daqing	Daqing People 's Hospital	1	2	2	5	4	5	5	4	4	4	5	2	4	4	3	5	5	5	4	1	3	1	2	5	5	4	5	5	4	4	3
103	1	42	Heilongjiang	Daqing	Daqing People 's Hospital	1	2	5	4	4	999	5	4	4	4	4	2	4	4	4	4	4	4	4	3	4	3	3	3	3	4	4	4	4	4	4
104	1	37	Heilongjiang	Daqing	Daqing People 's Hospital	1	3	999	5	5	5	5	4	3	3	4	3	1	5	3	5	3	4	4	5	5	5	5	4	4	4	4	5	5	4	5
105	1	40	Heilongjiang	Daqing	Daqing People 's Hospital	1	4	3	4	4	4	5	3	4	4	4	3	4	4	5	3	3	4	3	3	5	3	4	3	4	4	4	4	3	4	4
106	1	35	Heilongjiang	Daqing	Daqing People 's Hospital	1	5	999	5	5	5	5	5	4	3	3	3	3	4	3	4	5	5	3	5	5	5	5	4	4	4	4	4	5	4	5
107	1	35	Heilongjiang	Daqing	Daqing People 's Hospital	1	5	2	5	5	5	5	5	5	5	5	1	5	5	5	5	5	5	5	5	5	5	5	5	5	5	5	5	5	5	5
108		38	Heilongjiang	Daqing	Daqing People 's Hospital	1	5	999	5	4	4	5	4	4	4	4	2	4	4	4	4	4	4	4	4	4	4	4	4	4	4	4	4	4	4	4
109	1	37	Heilongjiang	Daqing	Daqing People 's Hospital	1	5	999	5	4	4	5	4	4	4	4	2	4	4	4	4	4	4	4	4	4	4	4	5	5	5	5	4	4	4	4
110	2	43	Heilongjiang	Daqing	Daqing People 's Hospital	1	4	3	3	3	3	4	4	5	5	4	3	5	5	4	4	4	3	5	5	4	4	5	5	4	4	4	4	4	3	2
111	2	43	Heilongjiang	Daqing	Daqing People 's Hospital	1	4	4	4	4	4	4	4	4	4	4	3	4	4	4	4	4	4	4	4	4	4	4	3	4	5	2	4	4	4	4
112	2	39	Heilongjiang	Daqing	Daqing People 's Hospital	1	3	4	2	3	4	4	4	4	3	3	1	3	2	3	3	2	3	3	5	5	5	5	2	4	3	4	3	3	2	1
113	2	47	Heilongjiang	Daqing	Daqing People 's Hospital	1	4	4	4	3	4	5	3	3	2	4	2	2	4	1	4	3	5	5	999	2	2	3	4	3	5	4	5	5	4	3
114	2	35	Heilongjiang	Daqing	Daqing People 's Hospital	1	2	2	3	1	3	4	4	4	3	3	2	3	4	4	3	3	3	3	3	4	3	4	3	3	3	4	3	3	3	4
115	1	50	Heilongjiang	Daqing	Daqing People 's Hospital	1	4	4	4	3	999	4	3	4	4	4	4	3	4	3	3	4	3	3	4	5	5	5	4	4	4	4	4	4	4	4
116	2	38	Heilongjiang	Daqing	Daqing People 's Hospital	1	4	4	4	2	3	4	3	4	4	4	4	3	4	3	3	4	3	3	4	5	5	5	4	4	4	4	4	4	4	4
117	2	40	Heilongjiang	Daqing	Daqing People 's Hospital	1	5	999	5	2	3	5	2	4	4	3	2	4	4	4	3	3	3	3	5	4	5	5	4	4	4	4	4	4	4	4
118	1	34	Heilongjiang	Daqing	Daqing People 's Hospital	1	3	4	4	4	5	4	5	5	5	5	999	5	5	5	5	5	5	5	3	5	3	5	5	5	5	5	5	5	5	5
119	2	24	Heilongjiang	Daqing	Daqing People 's Hospital	1	4	999	5	4	5	4	2	5	5	4	1	5	5	4	5	5	5	5	4	4	4	4	2	4	4	5	4	4	3	4
120	1	37	Heilongjiang	Daqing	Daqing People 's Hospital	1	4	4	5	4	999	5	4	4	4	3	3	4	4	4	4	4	4	4	3	3	3	2	4	4	4	4	4	4	4	4
121	2	28	Heilongjiang	Daqing	Daqing People 's Hospital	1	3	5	5	4	999	4	4	4	4	4	2	4	4	5	5	4	5	5	5	5	5	5	4	4	4	4	5	5	5	5
122	2	29	Heilongjiang	Daqing	Daqing People 's Hospital	1	4	5	2	4	5	4	4	5	4	4	4	3	5	5	5	5	5	5	5	4	5	2	4	4	3	2	4	4	4	4
123	1	26	Heilongjiang	Daqing	Daqing People 's Hospital	1	5	1	5	5	5	5	5	5	5	5	1	5	5	5	5	5	5	5	5	5	5	5	5	5	5	5	5	5	5	5
124	1	33	Heilongjiang	Daqing	Daqing People 's Hospital	1	5	5	4	4	4	5	4	4	4	4	2	4	2	3	4	4	4	3	4	5	5	5	3	4	3	3	4	4	5	5
125	2	30	Heilongjiang	Daqing	Daqing People 's Hospital	1	3	3	3	3	4	5	3	4	5	3	3	4	4	4	3	5	4	5	3	3	4	5	4	3	4	4	4	3	4	3
126	2	28	Heilongjiang	Daqing	Daqing People 's Hospital	1	5	1	5	5	5	5	4	4	4	4	2	4	4	4	4	4	4	4	4	4	4	4	3	3	3	3	5	5	4	3
127	2	44	Heilongjiang	Daqing	Daqing People 's Hospital	2	5	1	5	2	5	5	4	5	4	4	3	5	5	5	5	5	3	5	5	5	5	5	3	5	3	5	5	5	5	5
128	2	31	Heilongjiang	Daqing	Daqing People 's Hospital	2	4	3	4	3	5	5	4	5	5	5	2	5	5	5	1	5	4	5	5	3	5	5	5	5	4	5	5	5	4	5
129	2	32	Heilongjiang	Daqing	Daqing People 's Hospital	2	5	4	5	5	5	5	5	5	5	4	1	5	5	5	4	5	5	5	5	5	4	5	5	5	5	4	5	5	5	5
130	2	37	Heilongjiang	Daqing	Daqing People 's Hospital	2	5	4	4	3	5	5	5	5	5	5	1	5	5	5	5	5	4	4	5	5	5	5	3	4	4	4	4	4	4	5
131	2	25	Heilongjiang	Daqing	Daqing People 's Hospital	2	2	2	4	2	4	5	4	4	4	3	3	4	3	2	3	1	3	3	4	5	4	4	3	4	3	3	4	4	4	5
132	2	36	Heilongjiang	Daqing	Daqing People 's Hospital	2	4	4	5	2	3	5	3	5	5	5	2	5	5	5	5	4	5	5	4	5	4	5	5	5	5	5	5	5	5	5
133	2	28	Heilongjiang	Daqing	Daqing People 's Hospital	2	2	2	5	4	5	5	4	4	4	5	4	4	3	1	5	5	5	3	1	4	2	3	5	5	4	5	5	5	4	4
134	2	38	Heilongjiang	Daqing	Daqing People 's Hospital	2	4	4	4	4	4	3	4	4	4	5	4	4	3	1	5	5	5	3	1	3	2	3	5	5	2	4	4	4	4	4
135	2	31	Heilongjiang	Daqing	Daqing People 's Hospital	2	4	2	4	4	4	5	4	4	4	3	2	4	3	3	4	5	5	4	3	3	3	3	3	4	4	4	5	5	4	4
136	2	23	Heilongjiang	Daqing	Daqing People 's Hospital	2	3	4	4	4	4	4	4	4	4	2	3	4	2	5	4	2	4	4	5	5	5	5	3	3	3	3	4	5	5	5
137	2	32	Heilongjiang	Daqing	Daqing People 's Hospital	2	3	4	3	1	4	4	3	3	3	3	4	4	3	2	3	3	3	3	3	4	3	4	3	3	3	4	4	4	3	2
138	2	23	Heilongjiang	Daqing	Daqing People 's Hospital	2	3	4	3	1	4	4	3	3	3	3	4	4	3	2	3	3	3	3	3	4	3	4	3	3	3	3	4	4	3	2
139	2	22	Heilongjiang	Daqing	Daqing People 's Hospital	2	4	2	4	4	4	5	3	3	4	4	2	3	4	4	5	4	5	4	3	3	3	3	3	4	4	4	5	5	4	4
140	2	24	Heilongjiang	Daqing	Daqing People 's Hospital	2	5	999	5	3	999	5	3	4	3	4	3	4	3	3	3	3	3	3	4	3	3	4	4	4	4	4	3	3	3	4
141	2	30	Heilongjiang	Daqing	Daqing People 's Hospital	2	5	4	5	5	999	5	5	5	5	5	5	5	5	5	5	5	5	5	5	5	5	5	5	5	5	5	5	5	5	5
142	2	27	Heilongjiang	Daqing	Daqing People 's Hospital	2	5	999	5	5	5	5	5	5	5	5	4	5	5	2	5	5	5	5	5	5	5	5	5	5	5	5	5	5	5	5
143	2	26	Heilongjiang	Daqing	Daqing People 's Hospital	2	4	4	5	3	999	3	4	5	4	5	999	4	5	4	4	4	4	4	4	4	5	4	4	4	5	4	4	3	4	3
144	2	28	Heilongjiang	Daqing	Daqing People 's Hospital	2	5	1	5	5	5	5	5	5	5	3	1	5	5	2	5	5	5	2	2	5	2	5	5	5	5	5	5	5	5	5
145	2	24	Heilongjiang	Daqing	Daqing People 's Hospital	2	4	2	4	4	4	5	5	3	3	3	2	4	3	4	5	5	5	5	4	4	4	3	4	4	3	3	4	4	5	5
146	2	26	Heilongjiang	Daqing	Daqing People 's Hospital	2	4	1	4	5	5	5	4	4	5	3	3	4	4	5	3	4	3	4	3	5	4	4	5	5	4	4	5	4	5	5
147	2	40	Heilongjiang	Daqing	Daqing People 's Hospital	2	4	2	4	4	5	5	4	4	4	4	2	5	4	4	4	4	4	4	4	4	4	4	4	4	4	4	4	4	4	5
148	2	32	Heilongjiang	Daqing	Daqing People 's Hospital	2	4	2	5	5	5	5	5	5	5	5	4	5	5	5	5	5	5	5	5	5	5	5	5	5	5	5	5	5	5	5
149	2	44	Heilongjiang	Daqing	Daqing People 's Hospital	2	4	4	4	4	4	5	4	4	4	4	4	4	4	4	4	4	4	3	4	4	4	4	3	4	4	4	4	4	4	4
150	2	40	Heilongjiang	Daqing	Daqing People 's Hospital	2	5	4	5	3	4	5	4	4	2	3	3	3	3	2	3	3	4	4	3	3	3	3	3	4	4	3	2	5	3	3
151	2	41	Heilongjiang	Daqing	Daqing People 's Hospital	2	4	5	5	2	4	5	4	5	3	4	4	4	4	3	4	4	4	5	2	3	4	4	3	4	4	4	4	4	5	4
152	1	35	Heilongjiang	Daqing	Daqing People 's Hospital	2	5	4	5	4	1	5	5	5	5	5	999	5	5	5	5	5	5	5	3	5	3	5	5	5	5	5	5	5	5	5
153	2	39	Heilongjiang	Daqing	Daqing People 's Hospital	2	5	4	5	4	5	5	4	5	5	5	4	3	5	4	4	3	4	4	3	5	2	4	5	5	5	5	5	5	5	5
154	2	24	Heilongjiang	Daqing	Daqing People 's Hospital	2	4	5	5	5	5	5	5	5	5	5	999	5	5	5	5	5	5	5	3	5	3	5	5	5	5	5	5	5	5	5
155	2	37	Heilongjiang	Daqing	Daqing People 's Hospital	2	2	4	3	999	5	4	2	3	3	3	2	2	2	2	2	1	2	2	4	4	4	4	1	4	2	3	4	4	4	3
156	2	42	Heilongjiang	Daqing	Daqing People 's Hospital	2	4	4	5	4	4	5	4	4	4	4	5	4	4	5	5	5	5	5	3	4	4	4	4	4	5	4	5	5	5	5
157	2	26	Heilongjiang	Daqing	Daqing People 's Hospital	2	3	4	5	5	5	5	3	4	3	3	3	4	4	3	4	3	3	3	3	4	2	4	3	4	4	3	4	5	5	5
158	2	28	Heilongjiang	Daqing	Daqing People 's Hospital	2	5	5	5	5	999	5	1	4	4	5	1	4	5	1	5	5	5	5	1	5	1	1	5	3	3	3	3	5	5	5
159	2	32	Heilongjiang	Daqing	Daqing People 's Hospital	2	5	1	5	5	5	5	4	4	5	5	4	5	5	5	4	5	5	4	4	5	5	5	4	4	4	5	3	3	5	5
160	2	37	Heilongjiang	Daqing	Daqing People 's Hospital	2	2	3	4	4	4	5	4	4	4	4	4	4	4	3	4	4	4	4	5	5	5	5	3	4	4	4	3	4	4	4
161	2	28	Heilongjiang	Daqing	Daqing People 's Hospital	2	5	3	5	5	5	5	3	4	4	5	2	3	4	3	4	4	4	4	3	5	4	4	4	3	4	3	5	5	4	5
162	2	35	Heilongjiang	Daqing	Daqing People 's Hospital	2	4	4	4	3	4	5	4	4	5	4	5	2	4	4	4	4	4	4	5	4	5	5	4	4	3	4	4	5	5	5
163	2	34	Heilongjiang	Daqing	Daqing People 's Hospital	2	4	4	3	5	5	5	3	4	3	3	4	4	3	3	3	3	3	3	4	5	5	5	3	3	3	3	4	4	4	4
164	2	33	Heilongjiang	Daqing	Daqing People 's Hospital	2	4	4	4	4	999	3	5	4	4	4	5	4	5	4	5	3	4	3	4	5	5	4	3	4	4	3	4	5	4	3
165	2	39	Heilongjiang	Daqing	Daqing People 's Hospital	2	3	4	5	4	4	5	5	5	5	5	1	5	5	5	5	5	5	5	2	5	5	5	3	3	3	3	5	5	4	5
166	2	30	Heilongjiang	Daqing	Daqing People 's Hospital	2	5	4	4	4	5	5	4	5	4	4	4	3	5	5	5	5	5	5	2	1	3	2	4	4	4	3	5	5	4	4
167	2	28	Heilongjiang	Daqing	Daqing People 's Hospital	2	4	999	5	5	4	4	5	5	3	5	4	5	4	3	5	4	4	4	5	5	3	3	5	5	5	5	5	5	5	5
168	2		Heilongjiang	Daqing	Daqing People 's Hospital	2	3	3	5	3	5	5	5	999	5	5	999	5	5	5	5	5	5	5	999	999	5	999	5	5	999	5	5	5	5	5
169	2	32	Heilongjiang	Daqing	Daqing People 's Hospital	2	5	999	5	5	5	5	5	5	5	5	999	5	5	5	5	5	5	5	999	5	5	999	5	5	5	5	5	5	5	5
170	2	40	Heilongjiang	Daqing	Daqing People 's Hospital	2	5	1	5	5	5	5	5	5	5	5	1	5	5	5	5	5	5	5	5	5	5	5	5	5	5	5	5	5	5	5
171	2	43	Heilongjiang	Daqing	Daqing People 's Hospital	2	4	4	5	5	999	5	5	5	5	5	1	5	5	5	5	5	5	5	5	5	3	3	5	5	5	5	5	5	5	5
172	2	43	Heilongjiang	Daqing	Daqing People 's Hospital	2	4	4	5	2	5	5	999	5	5	5	2	5	5	999	5	4	4	5	999	4	999	999	4	5	4	4	5	5	5	5
173	2	44	Heilongjiang	Daqing	Daqing People 's Hospital	2	3	5	4	5	4	5	5	5	5	5	5	5	4	5	5	4	5	5	5	5	5	5	1	1	5	5	5	5	5	5
174	2	35	Heilongjiang	Daqing	Daqing People 's Hospital	2	5	5	4	4	4	5	4	4	4	4	2	4	2	3	4	4	4	3	4	5	5	5	3	4	3	3	4	4	5	5
175	2	51	Heilongjiang	Daqing	Daqing People 's Hospital	2	4	4	4	4	999	4	2	4	5	5	3	4	5	3	5	5	4	4	2	1	1	2	3	4	5	4	4	4	5	3
176	2	34	Heilongjiang	Daqing	Daqing People 's Hospital	2	2	5	4	4	4	3	4	4	5	5	4	4	4	2	4	3	4	3	4	5	4	5	5	5	5	5	5	5	5	5
177	2	26	Heilongjiang	Daqing	Daqing People 's Hospital	2	3	4	3	4	5	5	4	4	4	4	3	4	4	4	4	4	4	4	2	4	4	4	5	5	5	5	4	5	5	5
178	2	30	Heilongjiang	Daqing	Daqing People 's Hospital	2	4	999	5	4	999	4	4	3	3	4	2	3	3	5	4	4	4	4	3	3	3	3	5	4	4	5	3	3	4	4
179	2	33	Heilongjiang	Daqing	Daqing People 's Hospital	2	4	4	5	5	999	5	5	5	5	4	4	5	5	5	4	3	4	4	2	5	2	2	4	4	4	4	5	5	5	5
180	2	32	Heilongjiang	Daqing	Daqing People 's Hospital	2	5	5	5	1	999	5	3	4	2	2	4	4	3	3	3	2	3	2	2	3	3	3	2	3	3	3	3	3	4	999
181	2	28	Heilongjiang	Daqing	Daqing People 's Hospital	2	5	5	5	2	2	5	5	5	5	5	1	5	5	5	5	5	5	5	5	5	5	5	5	5	4	5	4	4	4	3
182	2	28	Heilongjiang	Daqing	Daqing People 's Hospital	2	3	3	3	3	4	3	3	3	3	3	3	3	3	1	1	4	1	1	1	1	1	1	3	3	3	2	3	5	3	3
183	2	29	Heilongjiang	Daqing	Daqing People 's Hospital	2	3	3	3	3	3	3	3	3	3	3	3	3	3	1	1	4	1	1	1	1	1	1	3	3	3	2	5	5	3	3
184	2	26	Heilongjiang	Daqing	Daqing People 's Hospital	3	4	4	4	4	4	5	4	4	4	4	4	4	3	5	5	4	5	3	3	3	3	3	4	4	4	4	3	4	4	4
185	2	28	Heilongjiang	Daqing	Daqing People 's Hospital	3	4	4	4	4	4	5	4	4	4	4	4	4	3	5	5	4	5	3	3	3	3	3	4	4	4	4	3	4	4	4
186	2	22	Heilongjiang	Daqing	Daqing People 's Hospital	3	5	999	5	5	5	5	5	5	5	5	999	5	5	5	5	5	5	5	5	3	3	3	5	5	5	5	5	5	5	5
187	2	22	Heilongjiang	Daqing	Daqing People 's Hospital	3	4	4	4	4	4	4	4	4	4	4	3	3	4	4	4	4	4	4	4	4	3	2	4	4	999	3	4	4	4	4
188	2	48	Heilongjiang	Daqing	Daqing People 's Hospital	4	4	4	4	4	4	5	4	4	4	4	4	4	4	4	4	4	4	4	4	4	4	4	4	4	4	4	4	5	5	4
189	2	36	Heilongjiang	Daqing	Daqing People 's Hospital	4	4	4	4	4	4	5	4	4	4	4	4	4	4	4	4	4	4	4	4	4	4	4	4	4	2	2	5	5	5	5
190	2	23	Heilongjiang	Daqing	Daqing People 's Hospital	4	999	999	5	5	3	999	999	3	3	3	999	3	3	4	4	4	4	4	2	3	3	4	5	5	5	4	999	5	4	999
191	1	41	Heilongjiang	Daqing	Daqing People 's Hospital	4	999	999	4	5	4	999	4	4	3	4	4	4	3	4	4	5	4	5	4	4	4	4	3	4	4	3	5	5	4	3
192	2	39	Heilongjiang	Daqing	Daqing People 's Hospital	4	4	5	4	5	5	5	4	4	4	4	4	4	4	5	4	4	5	4	1	2	3	3	4	4	4	4	4	5	5	4
193	2	27	Heilongjiang	Daqing	Daqing People 's Hospital	4	5	4	1	5	5	4	4	5	5	4	4	5	5	5	4	5	5	3	3	5	3	3	5	5	5	1	2	5	5	5
194	2	25	Heilongjiang	Daqing	Daqing People 's Hospital	4	4	5	4	4	4	5	4	4	4	4	5	4	4	5	5	5	5	5	2	4	3	3	4	4	4	4	4	4	4	5
195	2	26	Heilongjiang	Daqing	Daqing People 's Hospital	5	4	999	5	3	3	999	3	4	3	4	2	4	3	4	4	4	4	4	2	4	4	4	3	4	2	3	2	3	2	4
196	1	36	Heilongjiang	Daqing	Daqing People 's Hospital	5	1	2	1	999	999	999	4	4	2	4	1	4	4	2	2	4	3	2	5	5	5	5	2	3	3	4	999	999	5	999
197	2	24	Heilongjiang	Daqing	Daqing People 's Hospital		2	2	4	4	2	5	4	5	4	5	3	3	3	3	4	4	5	3	3	3	3	3	3	4	3	4	4	5	5	4
198	2	21	Heilongjiang	Daqing	Daqing People 's Hospital		1	2	4	4	2	5	4	4	3	4	3	3	3	4	4	4	3	4	4	4	5	5	2	5	4	3	4	5	5	5
199	1	54	Heilongjiang	Daqing	Daqing Chinese Medicine Hospital	1	3	4	4	5	5	5	4	5	4	3	3	3	4	3	4	3	3	3	3	4	3	4	3	4	4	4	5	5	5	5
200	1	58	Heilongjiang	Daqing	Daqing Chinese Medicine Hospital	1	3	3	3	4	5	3	4	4	3	4	5	4	5	3	3	5	5	4	3	4	3	3	3	4	3	4	5	5	3	5
201	1	48	Heilongjiang	Daqing	Daqing Chinese Medicine Hospital	1	4	3	5	3	5	5	5	4	5	5	3	4	4	4	3	5	5	3	4	4	5	4	5	5	4	4	5	5	5	4
202	1	50	Heilongjiang	Daqing	Daqing Chinese Medicine Hospital	1	4	3	3	3	5	3	3	2	3	4	3	4	3	5	5	3	3	4	4	3	4	3	3	3	2	4	3	4	3	5
203	1	50	Heilongjiang	Daqing	Daqing Chinese Medicine Hospital	1	4	3	4	3	5	4	3	4	4	5	4	4	4	2	3	3	3	2	5	5	3	5	4	4	3	3	4	2	3	3
204	2	39	Heilongjiang	Daqing	Daqing Chinese Medicine Hospital	1	3	4	4	3	5	3	2	3	3	3	3	3	3	3	3	3	3	3	4	5	5	5	2	4	2	2	3	3	3	3
205	1	34	Heilongjiang	Daqing	Daqing Chinese Medicine Hospital	1	5	999	5	5	5	5	5	5	5	5	999	5	5	5	5	5	5	5	3	3	3	3	5	5	5	5	5	5	5	5
206	1	47	Heilongjiang	Daqing	Daqing Chinese Medicine Hospital	1	4	4	4	4	4	4	4	4	4	4	3	4	4	5	4	3	4	4	4	5	5	5	3	3	4	2	3	4	4	4
207	2	32	Heilongjiang	Daqing	Daqing Chinese Medicine Hospital	1	5	1	5	5	5	5	1	5	5	5	1	5	5	4	5	5	5	5	4	4	4	4	5	5	5	5	5	5	5	5
208	1	34	Heilongjiang	Daqing	Daqing Chinese Medicine Hospital	1	5	999	5	5	4	5	5	4	4	3	2	4	4	4	4	2	4	5	5	4	3	4	4	4	4	3	4	3	3	3
209	1	51	Heilongjiang	Daqing	Daqing Chinese Medicine Hospital	1	5	2	5	4	4	5	3	3	3	3	3	3	4	4	3	3	3	3	3	5	5	5	3	3	3	4	4	3	3	2
210	2	29	Heilongjiang	Daqing	Daqing Chinese Medicine Hospital	1	5	999	5	5	5	5	4	3	4	4	2	3	3	999	4	4	4	4	999	4	4	4	5	5	5	5	5	5	5	5
211	1	35	Heilongjiang	Daqing	Daqing Chinese Medicine Hospital	1	5	999	5	5	5	5	4	3	4	4	2	3	3	4	4	4	4	4	999	4	999	4	5	5	5	5	5	5	5	5
212	1	25	Heilongjiang	Daqing	Daqing Chinese Medicine Hospital	1	5	999	5	5	5	5	4	3	3	4	2	3	3	4	4	4	4	4	999	4	999	4	5	5	5	5	5	5	5	5
213	1	33	Heilongjiang	Daqing	Daqing Chinese Medicine Hospital	1	5	5	5	5	4	5	4	3	4	4	2	3	3	999	4	4	4	4	999	3	4	4	5	5	5	5	4	4	4	5
214	1	34	Heilongjiang	Daqing	Daqing Chinese Medicine Hospital	1	5	1	5	5	4	5	4	3	3	4	2	3	3	4	4	4	4	4	4	4	4	4	5	5	5	5	4	4	4	5
215	1	29	Heilongjiang	Daqing	Daqing Chinese Medicine Hospital	1	4	1	2	5	5	5	2	4	4	4	1	4	4	3	5	5	5	5	4	4	4	4	4	4	4	4	5	5	5	5
216	2	30	Heilongjiang	Daqing	Daqing Chinese Medicine Hospital	1	4	1	4	5	5	5	4	4	4	4	4	4	4	5	5	5	5	5	3	4	4	4	4	4	4	4	5	5	5	5
217	2	40	Heilongjiang	Daqing	Daqing Chinese Medicine Hospital	1	5	1	5	2	5	5	5	5	5	3	5	5	5	5	5	5	5	5	5	5	5	5	4	4	4	4	5	5	5	5
218	1	31	Heilongjiang	Daqing	Daqing Chinese Medicine Hospital	1	5	999	5	3	5	5	5	5	4	4	1	5	5	4	4	4	4	4	4	5	5	5	4	4	4	5	5	4	4	5
219	2	32	Heilongjiang	Daqing	Daqing Chinese Medicine Hospital	1	4	2	3	4	4	4	1	3	3	2	5	3	3	2	3	3	3	2	3	5	4	5	2	2	2	2	5	5	3	4
220	1	26	Heilongjiang	Daqing	Daqing Chinese Medicine Hospital	1	5	999	5	5	5	5	5	5	5	5	1	5	5	5	5	5	5	5	3	4	4	4	5	5	5	5	5	5	5	5
221	2	28	Heilongjiang	Daqing	Daqing Chinese Medicine Hospital	1	4	5	2	5	5	4	2	4	4	4	2	4	4	4	4	4	4	4	4	4	4	4	4	4	4	4	4	4	4	4
222	2	28	Heilongjiang	Daqing	Daqing Chinese Medicine Hospital	1	4	999	5	5	5	5	4	5	4	999	2	5	5	4	4	4	999	999	5	5	5	5	5	5	5	5	5	5	5	5
223		40	Heilongjiang	Daqing	Daqing Chinese Medicine Hospital	1	5	1	5	5	5	4	4	4	4	4	2	4	4	4	4	4	4	4	4	4	4	4	999	999	5	5	3	3	3	3
224	1	42	Heilongjiang	Daqing	Daqing Chinese Medicine Hospital	1	4	5	2	5	5	5	5	5	5	5	5	5	5	5	5	5	5	5	4	4	4	4	5	5	5	2	5	5	5	5
225	1	35	Heilongjiang	Daqing	Daqing Chinese Medicine Hospital	1	5	999	5	4	5	5	4	4	4	4	3	4	4	5	4	3	4	4	4	5	5	5	3	3	3	4	2	4	4	4
226	1	35	Heilongjiang	Daqing	Daqing Chinese Medicine Hospital	1	3	3	3	3	3	5	3	3	3	3	1	3	3	3	5	5	5	5	3	3	3	3	3	3	3	3	3	3	3	3
227	1	28	Heilongjiang	Daqing	Daqing Chinese Medicine Hospital	1	4	999	5	5	5	5	5	5	5	5	4	5	4	5	5	5	5	5	4	5	4	1	5	5	5	5	5	5	5	5
228	2	37	Heilongjiang	Daqing	Daqing Chinese Medicine Hospital	1	4	4	4	4	4	4	2	4	4	4	2	4	4	4	4	4	4	4	4	4	3	4	4	4	4	4	4	4	4	4
229	1	34	Heilongjiang	Daqing	Daqing Chinese Medicine Hospital	1	4	999	5	5	5	5	4	5	4	999	2	5	5	999	999	4	4	4	4	5	5	5	5	5	5	5	5	5	5	5
230	2	28	Heilongjiang	Daqing	Daqing Chinese Medicine Hospital	1	5	999	5	5	5	5	5	5	5	5	999	5	5	5	999	999	999	5	5	5	5	5	999	5	5	5	5	5	5	5
231	1	28	Heilongjiang	Daqing	Daqing Chinese Medicine Hospital	1	999	999	999	5	5	5	5	5	5	5	999	5	5	5	5	999	999	5	5	5	5	5	5	4	4	4	5	5	5	5
232	1	34	Heilongjiang	Daqing	Daqing Chinese Medicine Hospital	1	5	1	5	5	5	4	4	4	4	4	2	4	4	4	4	4	4	4	4	4	4	4	999	999	5	5	3	3	3	3
233	1	37	Heilongjiang	Daqing	Daqing Chinese Medicine Hospital	1	2	3	5	5	5	4	4	4	4	5	3	4	5	5	5	4	5	4	5	4	5	5	4	4	4	4	3	4	4	4
234	2	39	Heilongjiang	Daqing	Daqing Chinese Medicine Hospital	1	2	4	5	5	5	5	4	4	4	4	4	4	4	5	5	4	5	4	5	5	5	5	4	4	4	3	3	4	4	4
235	2	30	Heilongjiang	Daqing	Daqing Chinese Medicine Hospital	1	3	3	4	3	3	4	2	2	3	1	3	4	4	3	4	3	3	3	4	4	4	4	3	4	3	3	4	4	4	3
236	1	35	Heilongjiang	Daqing	Daqing Chinese Medicine Hospital	1	4	5	4	5	5	5	4	4	4	4	3	3	5	5	4	3	5	5	5	5	5	5	3	4	3	3	4	4	3	4
237	2	29	Heilongjiang	Daqing	Daqing Chinese Medicine Hospital	1	4	2	4	5	5	4	4	5	4	4	1	5	5	4	4	4	4	5	5	5	5	5	5	5	5	5	5	5	5	5
238	2	28	Heilongjiang	Daqing	Daqing Chinese Medicine Hospital	1	5	4	5	4	5	5	5	5	5	5	1	5	5	5	5	2	5	5	5	2	2	3	5	5	5	5	5	5	5	5
239	2	50	Heilongjiang	Daqing	Daqing Chinese Medicine Hospital	1	4	3	4	4	4	4	5	5	4	4	4	4	4	3	5	5	4	4	5	5	5	5	4	5	1	5	4	5	5	5
240	2	32	Heilongjiang	Daqing	Daqing Chinese Medicine Hospital	1	4	4	4	5	5	4	4	4	2	4	4	3	5	4	4	4	4	5	3	4	3	4	4	4	4	5	3	5	4	5
241	1	30	Heilongjiang	Daqing	Daqing Chinese Medicine Hospital	1	4	5	5	4	4	5	4	4	999	4	4	3	4	5	5	5	5	5	5	5	4	5	4	4	4	4	999	5	5	5
242	2	30	Heilongjiang	Daqing	Daqing Chinese Medicine Hospital	1	4	4	4	4	4	4	3	4	4	4	3	3	4	4	4	4	3	4	3	4	4	3	3	4	4	4	4	5	4	4
243	1	27	Heilongjiang	Daqing	Daqing Chinese Medicine Hospital	2	4	4	4	5	5	5	4	5	4	3	3	3	4	3	4	3	3	4	3	4	3	4	4	4	4	1	5	5	5	5
244	2	28	Heilongjiang	Daqing	Daqing Chinese Medicine Hospital	2	4	999	5	5	5	5	3	4	5	4	2	4	3	3	3	3	3	4	3	4	3	3	4	4	4	1	5	5	5	5
245	2	45	Heilongjiang	Daqing	Daqing Chinese Medicine Hospital	2	4	999	5	4	5	5	3	5	4	4	1	3	3	3	5	2	5	4	3	3	3	3	3	4	4	4	5	5	5	4
246	2	29	Heilongjiang	Daqing	Daqing Chinese Medicine Hospital	2	5	999	5	5	5	5	5	5	5	999	1	5	5	3	5	5	5	3	4	4	4	4	5	5	5	5	5	5	5	5
247	2	27	Heilongjiang	Daqing	Daqing Chinese Medicine Hospital	2	3	4	4	3	3	5	2	3	4	4	3	4	4	3	4	3	4	3	4	4	3	4	3	4	3	3	5	3	4	4
248	2	21	Heilongjiang	Daqing	Daqing Chinese Medicine Hospital	2	4	999	5	4	4	5	999	4	4	5	2	5	5	1	4	4	4	4	5	2	2	2	4	5	4	4	5	4	5	5
249	2	24	Heilongjiang	Daqing	Daqing Chinese Medicine Hospital	2	3	999	4	5	5	4	4	4	4	4	2	4	4	3	3	3	1	3	999	5	5	5	5	5	5	5	5	5	5	5
250	2		Heilongjiang	Daqing	Daqing Chinese Medicine Hospital	2	3	5	5	4	4	5	3	4	4	4	2	4	4	3	4	4	4	4	2	4	3	3	5	5	5	5	5	5	5	5
251	2	40	Heilongjiang	Daqing	Daqing Chinese Medicine Hospital	2	3	999	4	3	5	3	4	4	4	4	3	4	4	999	3	3	3	3	5	5	5	5	5	5	5	5	5	5	5	5
252	2	28	Heilongjiang	Daqing	Daqing Chinese Medicine Hospital	2	5	5	5	5	5	5	5	5	5	5	999	5	5	5	5	5	5	5	4	5	5	5	5	5	5	5	5	5	5	5
253	2	38	Heilongjiang	Daqing	Daqing Chinese Medicine Hospital	2	5	5	5	5	5	5	5	5	5	5	999	5	5	5	5	5	5	5	4	5	5	5	5	5	5	5	5	5	5	5
254	2	38	Heilongjiang	Daqing	Daqing Chinese Medicine Hospital	2	5	5	999	5	5	5	5	5	5	5	999	5	5	5	5	5	5	5	4	5	5	5	5	5	5	5	5	5	5	5
255	2	25	Heilongjiang	Daqing	Daqing Chinese Medicine Hospital	2	5	5	5	5	5	5	5	5	5	5	5	5	5	5	5	5	5	5	3	4	4	4	5	5	5	5	5	5	5	5
256	2	28	Heilongjiang	Daqing	Daqing Chinese Medicine Hospital	2	4	4	4	4	4	5	4	4	4	4	3	4	4	5	4	3	4	4	4	5	5	5	3	3	3	4	3	4	4	4
257	2	28	Heilongjiang	Daqing	Daqing Chinese Medicine Hospital	2	3	4	4	4	4	4	2	4	4	4	2	4	4	1	3	3	4	3	4	4	4	4	5	5	5	5	3	4	1	3
258	2	29	Heilongjiang	Daqing	Daqing Chinese Medicine Hospital	2	5	1	5	5	5	5	5	5	5	5	999	5	5	5	5	5	5	5	5	5	5	5	5	999	999	999	4	5	5	5
259	2	27	Heilongjiang	Daqing	Daqing Chinese Medicine Hospital	2	3	4	3	4	4	4	4	4	3	4	3	3	4	4	4	4	4	4	3	3	2	3	3	4	3	3	3	4	4	5
260	2	27	Heilongjiang	Daqing	Daqing Chinese Medicine Hospital	2	3	4	3	4	4	4	4	4	3	4	3	3	4	4	4	4	4	4	3	3	2	3	3	4	3	3	3	3	4	4
261	2	24	Heilongjiang	Daqing	Daqing Chinese Medicine Hospital	2	3	4	3	3	3	4	4	4	3	4	3	3	4	4	4	4	4	4	3	3	2	3	3	4	3	3	3	5	4	4
262	2	20	Heilongjiang	Daqing	Daqing Chinese Medicine Hospital	2	4	3	4	3	3	5	5	3	3	5	5	3	3	5	5	5	5	5	1	3	1	3	5	4	4	4	3	3	3	5
263	2	26	Heilongjiang	Daqing	Daqing Chinese Medicine Hospital	2	5	999	5	5	5	5	5	5	5	5	999	5	5	3	5	3	3	4	5	5	2	5	5	5	5	5	5	5	5	5
264	2	25	Heilongjiang	Daqing	Daqing Chinese Medicine Hospital	2	3	4	4	4	4	4	2	3	3	4	3	4	3	4	4	3	3	2	4	4	4	4	3	4	3	3	4	4	4	5
265	2	32	Heilongjiang	Daqing	Daqing Chinese Medicine Hospital	2	3	4	4	4	4	5	4	4	4	4	3	4	4	4	3	4	3	3	4	3	3	3	4	4	3	4	4	4	4	4
266	2	24	Heilongjiang	Daqing	Daqing Chinese Medicine Hospital	2	4	4	4	4	4	4	4	4	4	4	4	4	4	4	4	4	4	4	5	4	5	4	4	4	4	4	5	4	4	4
267	2	45	Heilongjiang	Daqing	Daqing Chinese Medicine Hospital	2	3	4	4	4	4	5	4	4	4	4	3	4	4	3	4	4	4	4	4	4	4	4	4	4	4	4	4	4	4	4
268	2	27	Heilongjiang	Daqing	Daqing Chinese Medicine Hospital	2	3	4	4	3	3	4	2	3	3	3	3	3	3	3	3	3	3	3	4	4	4	4	2	4	2	3	3	3	3	3
269	2	27	Heilongjiang	Daqing	Daqing Chinese Medicine Hospital	2	5	3	4	3	3	5	4	4	4	5	4	5	4	5	5	5	5	5	4	4	4	4	4	3	4	4	4	5	5	4
270	2	26	Heilongjiang	Daqing	Daqing Chinese Medicine Hospital	2	5	2	5	5	5	4	3	3	3	3	2	3	3	5	4	4	5	4	4	4	5	5	5	4	4	5	4	4	4	5
271	2	32	Heilongjiang	Daqing	Daqing Chinese Medicine Hospital	2	3	2	5	3	5	5	5	5	5	5	4	4	4	5	5	5	5	5	5	5	5	5	5	5	5	5	5	5	4	5
272	2	26	Heilongjiang	Daqing	Daqing Chinese Medicine Hospital	2	4	4	5	5	5	5	2	5	5	5	1	5	5	5	5	5	5	3	3	5	3	3	4	4	4	4	5	5	5	5
273	2	25	Heilongjiang	Daqing	Daqing Chinese Medicine Hospital	2	999	999	999	999	999	3	3	4	4	3	4	2	2	2	3	3	3	3	4	4	4	4	3	3	3	4	4	4	4	4
274	2		Heilongjiang	Daqing	Daqing Chinese Medicine Hospital	2	2	2	4	3	3	5	4	4	4	4	3	3	4	4	4	4	4	3	4	4	3	4	3	4	4	3	4	3	4	4
275	2	46	Heilongjiang	Daqing	Daqing Chinese Medicine Hospital	2	3	5	4	3	5	4	4	4	4	3	4	4	4	1	4	3	3	3	3	4	4	4	4	4	3	2	4	4	2	3
276	2	26	Heilongjiang	Daqing	Daqing Chinese Medicine Hospital	2	5	999	5	5	5	5	999	4	4	5	1	2	4	4	5	5	5	5	4	3	4	3	4	5	5	5	5	5	5	5
277	2	25	Heilongjiang	Daqing	Daqing Chinese Medicine Hospital	2	999	5	999	5	5	5	5	5	4	4	4	4	4	4	5	4	4	5	999	5	5	5	5	5	5	3	4	5	4	5
278	2	28	Heilongjiang	Daqing	Daqing Chinese Medicine Hospital	2	4	999	5	5	5	4	5	5	4	4	4	4	4	4	5	4	4	5	999	5	5	5	5	5	5	3	4	5	4	5
279	2	23	Heilongjiang	Daqing	Daqing Chinese Medicine Hospital	2	5	999	5	5	5	5	5	5	4	4	4	4	4	4	5	4	4	5	999	5	5	5	5	5	5	3	4	5	5	5
280	2	23	Heilongjiang	Daqing	Daqing Chinese Medicine Hospital	2	5	999	5	4	5	5	4	5	4	2	5	4	4	1	3	1	3	3	3	4	1	1	999	3	4	4	4	5	3	4
281	2	27	Heilongjiang	Daqing	Daqing Chinese Medicine Hospital	2	4	2	5	4	4	4	4	3	3	4	2	4	4	3	4	4	3	4	4	3	3	4	3	3	3	4	3	4	5	4
282	2	25	Heilongjiang	Daqing	Daqing Chinese Medicine Hospital	2	5	5	5	4	4	5	5	5	4	4	5	5	5	5	5	5	5	5	2	3	3	3	5	5	4	4	4	4	5	4
283	2	25	Heilongjiang	Daqing	Daqing Chinese Medicine Hospital	2	3	4	3	3	4	4	4	4	4	4	3	4	4	4	4	4	4	4	4	5	5	5	4	3	3	3	3	4	2	4
284	2	27	Heilongjiang	Daqing	Daqing Chinese Medicine Hospital	2	3	4	4	4	4	5	5	4	4	4	4	4	4	5	5	5	5	5	2	2	2	2	5	2	5	5	4	5	5	4
285	2	40	Heilongjiang	Daqing	Daqing Chinese Medicine Hospital	2	4	2	4	3	3	4	3	4	4	4	2	4	4	4	4	4	4	4	4	4	4	4	3	3	4	3	5	5	4	4
286	2	25	Heilongjiang	Daqing	Daqing Chinese Medicine Hospital	2	3	2	4	5	4	5	4	999	4	3	4	5	4	4	4	4	4	3	3	4	3	4	4	4	4	3	5	5	5	5
287	2	24	Heilongjiang	Daqing	Daqing Chinese Medicine Hospital	2	4	2	4	5	5	4	5	4	4	4	3	4	4	4	4	4	4	4	4	4	4	4	4	4	4	4	4	4	4	3
288	2	40	Heilongjiang	Daqing	Daqing Chinese Medicine Hospital	2	5	4	5	5	5	5	5	5	4	4	4	4	5	3	4	4	4	4	4	4	2	4	5	5	4	4	5	5	5	5
289	2	39	Heilongjiang	Daqing	Daqing Chinese Medicine Hospital	2	3	4	5	3	5	5	4	1	1	2	4	4	4	4	4	3	4	3	5	5	5	5	2	2	2	2	2	3	2	4
290	2	27	Heilongjiang	Daqing	Daqing Chinese Medicine Hospital	2	5	5	5	4	5	5	5	5	3	3	4	2	5	5	5	5	5	5	2	4	2	4	5	5	5	5	5	5	5	5
291	2	45	Heilongjiang	Daqing	Daqing Chinese Medicine Hospital	2	5	3	5	5	5	5	5	5	4	4	999	4	5	5	5	5	5	5	999	4	999	4	5	5	5	5	5	5	5	5
292	2	35	Heilongjiang	Daqing	Daqing Chinese Medicine Hospital	2	5	4	5	4	4	4	5	5	5	5	4	4	5	5	5	4	4	5	5	5	4	5	5	5	5	5	5	5	5	5
293	2	23	Heilongjiang	Daqing	Daqing Chinese Medicine Hospital	2	5	4	5	3	3	5	2	3	3	2	3	3	3	3	3	3	3	3	4	4	4	4	2	4	2	3	3	3	3	3
294	2	27	Heilongjiang	Daqing	Daqing Chinese Medicine Hospital	2	3	999	4	4	4	4	4	4	4	4	4	4	4	4	4	4	4	4	2	2	2	2	4	4	4	4	4	4	4	4
295	2	24	Heilongjiang	Daqing	Daqing Chinese Medicine Hospital	2	4	4	3	5	5	5	5	4	4	4	4	4	2	4	4	4	4	4	2	4	3	3	4	2	4	4	4	4	4	4
296	1	40	Heilongjiang	Daqing	Daqing Chinese Medicine Hospital	4	3	4	4	5	5	5	3	4	5	4	2	4	3	3	3	3	3	4	3	4	3	3	3	4	4	4	5	5	5	5
297	1	35	Heilongjiang	Daqing	Daqing Oilfield General Hospital	1	3	4	2	5	5	2	5	4	5	5	5	4	5	5	5	5	5	5	5	5	5	5	4	4	4	2	4	5	3	5
298	1	38	Heilongjiang	Daqing	Daqing Oilfield General Hospital	1	3	3	4	3	4	4	4	4	3	4	2	3	4	4	4	4	4	4	3	4	4	4	4	4	4	4	3	4	4	4
299	1	39	Heilongjiang	Daqing	Daqing Oilfield General Hospital	1	2	4	2	3	2	3	5	5	4	5	2	5	5	5	5	5	5	5	3	4	5	5	4	5	5	5	4	5	5	5
300	1	45	Heilongjiang	Daqing	Daqing Oilfield General Hospital	1	5	2	5	5	5	3	5	5	3	999	3	5	5	5	5	5	5	5	5	5	5	5	5	5	5	5	5	5	5	5
301	1	38	Heilongjiang	Daqing	Daqing Oilfield General Hospital	1	4	3	3	3	3	3	5	4	4	5	3	5	5	5	5	5	5	5	3	5	5	5	4	5	5	5	4	4	5	5
302	1	30	Heilongjiang	Daqing	Daqing Oilfield General Hospital	1	2	2	2	4	3	5	3	4	4	4	2	3	3	4	5	3	3	3	4	4	4	4	3	4	3	3	4	4	4	4
303	1	48	Heilongjiang	Daqing	Daqing Oilfield General Hospital	1	4	4	4	4	5	4	1	5	4	4	2	5	5	5	4	4	4	4	5	5	5	5	3	5	5	5	3	5	1	5
304	1	35	Heilongjiang	Daqing	Daqing Oilfield General Hospital	1	5	5	5	4	4	5	5	5	4	5	2	5	5	5	5	5	5	5	4	4	4	4	4	4	4	5	5	5	5	4
305	1	53	Heilongjiang	Daqing	Daqing Oilfield General Hospital	1	4	5	4	2	5	5	5	4	4	5	3	3	5	4	5	3	5	4	4	5	2	5	4	5	4	4	4	2	2	2
306	1	48	Heilongjiang	Daqing	Daqing Oilfield General Hospital	1	4	2	4	5	5	5	3	3	4	4	2	4	3	5	5	4	5	3	3	5	5	5	4	4	2	3	4	5	4	5
307	1	45	Heilongjiang	Daqing	Daqing Oilfield General Hospital	1	1	3	3	3	3	4	3	3	4	3	2	4	2	4	5	4	5	3	5	5	5	5	3	4	3	3	4	2	4	3
308	1	35	Heilongjiang	Daqing	Daqing Oilfield General Hospital	1	4	2	5	5	5	5	4	4	3	4	5	3	5	5	5	5	5	5	2	5	5	5	3	4	4	4	4	4	5	5
309	1	52	Heilongjiang	Daqing	Daqing Oilfield General Hospital	1	4	4	4	3	3	4	3	3	3	999	2	4	4	2	3	3	3	2	3	4	4	4	3	4	3	3	3	3	4	2
310	1	45	Heilongjiang	Daqing	Daqing Oilfield General Hospital	1	4	999	3	3	3	5	4	5	3	3	999	3	4	3	3	3	3	3	4	4	4	4	3	3	3	2	4	4	4	4
311	1	32	Heilongjiang	Daqing	Daqing Oilfield General Hospital	1	5	2	5	5	5	5	5	5	5	5	1	5	5	5	5	5	5	5	5	5	5	5	4	4	4	4	5	5	5	5
312	1	49	Heilongjiang	Daqing	Daqing Oilfield General Hospital	1	4	4	4	4	4	4	4	4	4	4	4	4	4	2	2	2	2	2	4	4	4	4	2	4	4	4	4	4	4	4
313	1	41	Heilongjiang	Daqing	Daqing Oilfield General Hospital	1	3	999	3	4	4	4	5	5	5	5	4	5	5	3	3	2	3	3	4	5	5	5	3	3	3	4	5	4	5	5
314	1	57	Heilongjiang	Daqing	Daqing Oilfield General Hospital	1	5	5	5	5	5	5	5	5	5	5	4	5	5	3	3	2	3	3	4	5	5	5	3	3	3	4	5	5	5	5
315	1	50	Heilongjiang	Daqing	Daqing Oilfield General Hospital	1	2	3	4	3	3	4	3	4	3	2	2	5	5	2	4	2	4	3	4	5	5	5	3	3	3	4	5	4	3	2
316	1	49	Heilongjiang	Daqing	Daqing Oilfield General Hospital	1	5	5	5	5	5	5	5	5	5	5	4	5	5	4	3	2	3	3	5	5	5	5	3	3	3	4	5	5	5	5
317	1	45	Heilongjiang	Daqing	Daqing Oilfield General Hospital	1	4	4	5	5	5	5	5	5	5	5	4	5	5	4	3	2	3	3	5	5	5	5	3	3	4	2	5	5	5	5
318	1	42	Heilongjiang	Daqing	Daqing Oilfield General Hospital	1	5	3	5	5	5	5	5	5	5	5	5	3	5	5	5	5	5	5	5	5	5	5	5	5	5	5	4	5	4	5
319	2	33	Heilongjiang	Daqing	Daqing Oilfield General Hospital	1	4	4	3	3	3	4	4	3	3	3	3	3	4	4	4	3	4	4	3	3	3	3	3	4	3	3	3	4	5	4
320	1	37	Heilongjiang	Daqing	Daqing Oilfield General Hospital	1	5	4	5	5	5	5	5	5	5	5	5	3	5	5	5	5	4	4	4	5	5	4	5	5	5	5	5	5	4	5
321	2	34	Heilongjiang	Daqing	Daqing Oilfield General Hospital	1	5	4	5	5	5	5	5	5	5	5	5	3	5	5	5	5	5	5	5	5	5	5	5	5	5	5	4	5	4	5
322	1	57	Heilongjiang	Daqing	Daqing Oilfield General Hospital	1	5	999	5	5	5	5	5	5	5	5	5	4	5	1	3	5	4	3	5	4	4	4	3	2	3	3	5	5	5	5
323	1	36	Heilongjiang	Daqing	Daqing Oilfield General Hospital	1	3	999	4	4	4	5	4	4	4	4	4	3	4	4	5	5	5	5	4	4	4	4	3	4	3	3	4	4	4	5
324	2	32	Heilongjiang	Daqing	Daqing Oilfield General Hospital	1	5	4	5	5	5	3	4	3	4	4	4	4	4	5	4	4	4	5	2	4	3	3	4	4	4	4	3	4	3	3
325	1	34	Heilongjiang	Daqing	Daqing Oilfield General Hospital	1	5	999	5	5	5	5	4	2	3	3	3	3	3	999	3	3	3	2	5	4	4	4	3	2	3	3	5	5	5	5
326	1	59	Heilongjiang	Daqing	Daqing Oilfield General Hospital	1	5	999	5	5	5	5	5	5	4	4	4	4	4	5	5	5	5	5	4	4	4	4	3	4	4	2	4	5	5	5
327	1	30	Heilongjiang	Daqing	Daqing Oilfield General Hospital	1	5	999	4	3	3	4	5	5	4	4	4	4	4	5	5	5	5	5	4	4	4	4	3	4	4	2	4	5	4	5
328	1	49	Heilongjiang	Daqing	Daqing Oilfield General Hospital	1	2	5	3	3	5	3	2	3	2	1	5	2	3	2	3	1	3	1	5	5	4	4	3	4	2	2	3	1	2	4
329	2	58	Heilongjiang	Daqing	Daqing Oilfield General Hospital	1	4	2	5	3	3	3	4	2	1	4	5	3	4	2	3	1	3	3	4	5	4	5	999	999	2	3	4	3	3	4
330	1	38	Heilongjiang	Daqing	Daqing Oilfield General Hospital	1	4	5	5	4	4	5	4	4	3	4	5	5	5	4	4	3	3	3	5	5	5	5	2	3	3	3	4	4	4	3
331	1	40	Heilongjiang	Daqing	Daqing Oilfield General Hospital	1	4	5	5	4	5	5	1	4	4	5	1	5	5	4	4	4	4	5	3	4	4	4	4	4	4	4	4	5	4	4
332	1	28	Heilongjiang	Daqing	Daqing Oilfield General Hospital	1	4	5	4	5	5	4	2	5	4	5	1	4	5	5	5	4	4	5	4	5	4	5	5	5	4	4	5	4	4	5
333	2	38	Heilongjiang	Daqing	Daqing Oilfield General Hospital	1	5	4	4	5	4	5	5	4	5	4	4	4	5	3	4	5	5	4	3	4	4	4	4	5	4	4	5	4	4	4
334	1	49	Heilongjiang	Daqing	Daqing Oilfield General Hospital	1	4	5	4	4	4	5	5	5	4	4	3	4	4	5	4	4	5	5	4	3	2	3	5	4	4	1	5	4	4	4
335	1	38	Heilongjiang	Daqing	Daqing Oilfield General Hospital	1	4	3	4	2	4	4	3	4	5	4	2	4	5	4	3	4	4	4	5	4	5	3	4	4	5	4	4	3	4	5
336	2	35	Heilongjiang	Daqing	Daqing Oilfield General Hospital	1	4	4	4	4	4	4	3	4	5	4	2	4	3	3	4	4	4	3	3	4	5	4	4	5	4	4	5	4	5	4
337	1	30	Heilongjiang	Daqing	Daqing Oilfield General Hospital	1	3	4	3	5	5	5	3	3	3	3	2	3	3	3	3	3	4	4	4	4	3	5	5	4	5	4	4	5	5	5
338	1	45	Heilongjiang	Daqing	Daqing Oilfield General Hospital	1	3	4	3	4	3	4	3	3	3	3	1	3	3	4	5	4	4	4	5	5	4	4	5	4	4	5	3	3	4	3
339	2	38	Heilongjiang	Daqing	Daqing Oilfield General Hospital	1	3	4	4	4	4	4	3	4	3	3	2	5	4	4	5	4	5	3	4	2	3	3	4	4	3	3	4	3	4	3
340	2	34	Heilongjiang	Daqing	Daqing Oilfield General Hospital	1	3	4	3	3	2	4	4	4	5	4	2	4	5	4	4	4	5	5	5	4	4	5	4	4	5	4	3	3	3	3
341	2	36	Heilongjiang	Daqing	Daqing Oilfield General Hospital	1	3	4	3	4	3	4	5	4	5	4	2	4	5	4	4	4	4	5	4	5	4	5	4	4	5	4	3	3	3	3
342	1	53	Heilongjiang	Daqing	Daqing Oilfield General Hospital	1	1	5	1	3	3	2	4	3	4	4	2	3	3	3	4	3	3	3	3	3	3	3	4	3	3	3	3	3	4	4
343	1	31	Heilongjiang	Daqing	Daqing Oilfield General Hospital	1	3	4	3	3	4	5	3	3	3	3	3	3	3	1	1	4	1	1	1	1	1	1	3	3	3	2	3	5	3	3
344	1	31	Heilongjiang	Daqing	Daqing Oilfield General Hospital	1	3	4	4	4	3	4	4	4	3	3	2	4	4	4	4	4	4	3	3	4	4	4	4	4	4	3	4	4	5	4
345	1	32	Heilongjiang	Daqing	Daqing Oilfield General Hospital	1	3	4	4	4	3	4	4	4	3	3	2	4	4	3	3	4	4	4	5	4	4	4	4	4	4	3	4	4	5	4
346	2	36	Heilongjiang	Daqing	Daqing Oilfield General Hospital	1	4	999	4	3	5	4	4	2	1	1	5	2	3	1	3	1	1	2	4	4	4	4	3	4	4	4	4	3	3	2
347	1	33	Heilongjiang	Daqing	Daqing Oilfield General Hospital	1	999	4	4	4	4	4	4	4	3	3	5	4	4	3	4	3	4	4	5	5	5	5	3	4	3	3	4	4	4	4
348	1	32	Heilongjiang	Daqing	Daqing Oilfield General Hospital	1	3	3	3	4	4	3	4	4	4	4	5	4	4	4	4	4	4	4	4	4	4	4	3	3	3	3	4	4	4	4
349	2	35	Heilongjiang	Daqing	Daqing Oilfield General Hospital	1	4	4	4	4	4	4	4	4	4	4	5	3	4	3	4	4	4	4	4	4	4	4	4	4	4	4	4	4	4	4
350	1	29	Heilongjiang	Daqing	Daqing Oilfield General Hospital	1	3	999	4	1	3	4	5	5	5	5	5	5	5	5	5	5	5	5	4	4	4	4	5	5	5	5	5	5	4	5
351	2	30	Heilongjiang	Daqing	Daqing Oilfield General Hospital	1	4	4	4	4	4	4	4	4	4	4	4	4	4	4	4	4	4	4	5	5	5	5	4	4	3	3	4	4	4	4
352	2	33	Heilongjiang	Daqing	Daqing Oilfield General Hospital	1	4	999	4	4	4	4	3	3	3	3	3	4	3	3	4	3	3	3	5	5	5	5	4	4	4	4	3	4	4	4
353	1	24	Heilongjiang	Daqing	Daqing Oilfield General Hospital	1	4	5	4	4	4	5	5	4	5	4	4	4	4	4	4	3	3	5	3	1	2	3	3	4	2	4	3	5	3	4
354	2	38	Heilongjiang	Daqing	Daqing Oilfield General Hospital	1	4	4	3	4	5	4	4	3	4	4	4	2	4	3	3	3	3	3	5	5	2	4	2	3	3	3	4	4	4	4
355	1	30	Heilongjiang	Daqing	Daqing Oilfield General Hospital	1	3	4	3	4	3	4	3	4	3	3	3	3	4	3	3	3	2	2	4	4	4	4	3	3	2	999	4	4	4	4
356	1	45	Heilongjiang	Daqing	Daqing Oilfield General Hospital	1	4	999	4	4	4	5	4	3	3	3	4	999	4	4	4	4	4	3	4	4	4	4	4	4	4	4	4	4	4	4
357	2	33	Heilongjiang	Daqing	Daqing Oilfield General Hospital	1	5	999	4	5	4	5	5	5	5	5	999	4	4	5	5	5	5	5	3	3	1	1	5	5	5	5	5	4	5	4
358	2	34	Heilongjiang	Daqing	Daqing Oilfield General Hospital	1	4	4	4	5	4	4	4	3	3	3	3	3	4	3	4	4	4	3	5	5	5	5	3	3	3	3	4	4	4	3
359	2	35	Heilongjiang	Daqing	Daqing Oilfield General Hospital	1	3	4	4	2	4	4	4	3	3	4	1	2	1	4	3	4	3	2	5	5	5	5	2	3	3	3	999	2	3	1
360	2	39	Heilongjiang	Daqing	Daqing Oilfield General Hospital	1	4	3	2	3	3	4	4	4	3	4	3	3	4	3	3	3	3	3	3	3	3	3	3	3	3	3	4	4	4	3
361	2	34	Heilongjiang	Daqing	Daqing Oilfield General Hospital	1	4	4	4	4	4	4	3	5	5	5	3	5	5	4	4	3	4	4	4	4	4	4	5	5	5	5	4	4	4	4
362	1	36	Heilongjiang	Daqing	Daqing Oilfield General Hospital	1	5	1	5	5	5	5	5	5	5	5	1	5	5	5	5	5	5	5	5	5	5	5	5	4	4	5	5	5	5	5
363	1	34	Heilongjiang	Daqing	Daqing Oilfield General Hospital	1	4	4	5	5	3	5	4	5	5	4	5	5	5	4	5	5	5	4	5	5	5	5	4	4	4	4	4	4	4	4
364	2	38	Heilongjiang	Daqing	Daqing Oilfield General Hospital	1	3	1	4	4	4	4	4	4	3	4	1	4	3	5	3	4	5	4	4	4	4	4	4	4	4	2	3	3	4	2
365	2	35	Heilongjiang	Daqing	Daqing Oilfield General Hospital	1	4	4	3	4	4	4	4	4	4	4	2	4	4	3	4	4	4	4	5	5	5	5	4	4	4	4	5	5	5	4
366	1	34	Heilongjiang	Daqing	Daqing Oilfield General Hospital	1	4	3	4	3	3	4	3	3	4	3	2	3	3	3	3	3	3	3	3	3	3	3	3	3	3	3	4	4	3	3
367	2	36	Heilongjiang	Daqing	Daqing Oilfield General Hospital	1	5	5	5	5	5	5	5	5	5	5	4	5	5	3	4	3	3	3	2	3	3	3	4	4	3	3	5	5	5	5
368	2	40	Heilongjiang	Daqing	Daqing Oilfield General Hospital	1	4	4	3	3	3	4	3	3	3	3	3	3	3	3	3	3	3	3	3	3	3	3	3	3	3	3	4	3	4	4
369	1	49	Heilongjiang	Daqing	Daqing Oilfield General Hospital	1	3	4	5	4	5	4	4	4	4	4	3	3	4	5	4	3	3	3	4	4	4	4	3	4	3	3	3	4	4	3
370	2	40	Heilongjiang	Daqing	Daqing Oilfield General Hospital	1	3	4	3	4	5	4	4	3	4	3	3	3	4	3	3	4	3	3	3	3	3	3	5	4	4	4	5	4	4	5
371	1	39	Heilongjiang	Daqing	Daqing Oilfield General Hospital	1	3	5	2	4	5	4	3	3	3	3	3	3	4	4	4	4	3	3	3	3	4	3	4	5	4	5	3	3	4	3
372	1	40	Heilongjiang	Daqing	Daqing Oilfield General Hospital	1	3	5	3	3	3	5	3	3	3	3	2	3	3	5	4	4	4	5	2	1	1	2	5	4	3	4	2	2	3	4
373	1	34	Heilongjiang	Daqing	Daqing Oilfield General Hospital	1	3	4	3	3	3	5	3	4	3	4	4	4	3	4	4	3	3	3	3	3	3	3	4	4	5	4	5	5	3	4
374	1	42	Heilongjiang	Daqing	Daqing Oilfield General Hospital	1	4	4	2	3	3	4	3	4	4	3	3	4	4	3	4	3	3	3	5	999	4	1	4	4	5	4	3	3	3	3
375	1	45	Heilongjiang	Daqing	Daqing Oilfield General Hospital	1	4	5	3	3	3	4	5	5	5	5	1	4	4	4	4	4	4	4	4	5	4	5	4	4	4	4	5	5	5	5
376	1	51	Heilongjiang	Daqing	Daqing Oilfield General Hospital	1	4	3	4	4	3	5	5	4	4	4	4	4	4	5	4	5	5	4	2	1	1	2	5	4	5	4	3	3	3	3
377	1	55	Heilongjiang	Daqing	Daqing Oilfield General Hospital	1	2	4	3	2	2	2	3	3	3	3	4	3	3	3	3	2	3	2	3	2	2	2	3	3	3	3	1	2	1	2
378	1	50	Heilongjiang	Daqing	Daqing Oilfield General Hospital	1	2	3	2	3	3	4	4	3	2	2	3	3	3	3	3	3	3	4	3	3	4	3	3	3	4	4	3	3	4	3
379	1	43	Heilongjiang	Daqing	Daqing Oilfield General Hospital	1	2	3	2	3	3	3	2	2	2	2	5	3	3	2	1	2	2	1	1	3	2	2	4	4	4	3	2	2	3	3
380	1	40	Heilongjiang	Daqing	Daqing Oilfield General Hospital	1	3	3	3	3	3	3	3	3	3	3	3	4	4	3	3	3	4	3	3	3	3	3	3	3	3	3	4	4	4	3
381	2	35	Heilongjiang	Daqing	Daqing Oilfield General Hospital	1	4	4	4	4	4	4	4	4	4	4	2	3	4	4	3	3	3	4	3	5	4	4	4	4	4	4	4	4	4	4
382	1	42	Heilongjiang	Daqing	Daqing Oilfield General Hospital	1	3	3	3	3	3	3	3	3	3	3	3	3	3	3	3	3	3	3	3	3	3	3	3	3	3	3	3	3	3	3
383	2	38	Heilongjiang	Daqing	Daqing Oilfield General Hospital	1	4	4	4	4	4	4	4	3	3	3	3	4	4	3	3	3	3	4	4	4	4	4	3	4	3	4	4	3	4	5
384	1	33	Heilongjiang	Daqing	Daqing Oilfield General Hospital	1	4	5	4	4	4	5	4	2	3	3	4	3	3	4	3	4	4	3	4	4	4	4	4	4	3	4	4	4	5	5
385	2	32	Heilongjiang	Daqing	Daqing Oilfield General Hospital	1	4	5	4	4	4	5	4	2	3	3	4	3	3	4	3	4	4	3	4	4	4	4	4	4	3	4	4	4	5	5
386	2	36	Heilongjiang	Daqing	Daqing Oilfield General Hospital	1	4	5	4	4	4	5	4	2	3	3	4	3	3	4	3	4	4	3	4	4	4	4	4	4	3	4	4	5	5	5
387	2	40	Heilongjiang	Daqing	Daqing Oilfield General Hospital	1	4	2	4	5	5	4	4	4	5	4	1	5	4	4	4	4	5	5	5	4	4	5	3	3	3	3	4	5	4	4
388	2	38	Heilongjiang	Daqing	Daqing Oilfield General Hospital	1	4	2	5	5	5	4	5	5	5	4	2	5	4	4	5	5	4	5	5	4	4	5	5	4	4	5	5	4	5	4
389	2	30	Heilongjiang	Daqing	Daqing Oilfield General Hospital	1	4	4	5	5	5	5	4	4	4	4	5	4	4	4	4	4	4	4	4	4	4	4	4	4	4	4	4	4	4	4
390	2	30	Heilongjiang	Daqing	Daqing Oilfield General Hospital	1	4	4	5	5	5	5	4	4	4	4	5	4	4	4	4	4	4	4	4	4	4	4	4	4	4	4	4	4	4	4
391	1	28	Heilongjiang	Daqing	Daqing Oilfield General Hospital	1	1	2	3	5	5	5	2	3	2	1	3	4	3	1	2	4	3	2	4	5	4	5	5	5	4	4	3	4	3	4
392	2	38	Heilongjiang	Daqing	Daqing Oilfield General Hospital	1	4	2	5	5	5	4	4	4	4	5	1	4	5	4	4	4	5	5	5	4	4	5	4	5	4	5	5	5	4	5
393	2	35	Heilongjiang	Daqing	Daqing Oilfield General Hospital	1	4	1	4	5	5	4	4	5	4	5	1	4	4	4	4	4	3	4	3	4	4	3	5	4	5	5	5	4	4	5
394	2	32	Heilongjiang	Daqing	Daqing Oilfield General Hospital	1	4	5	4	5	5	5	5	5	4	4	2	4	3	4	4	5	4	5	5	5	4	4	4	5	4	5	5	4	3	999
395	2	37	Heilongjiang	Daqing	Daqing Oilfield General Hospital	1	5	5	5	5	5	5	4	3	4	5	2	5	4	4	3	3	4	4	3	4	4	3	4	3	4	4	5	5	5	5
396	1	40	Heilongjiang	Daqing	Daqing Oilfield General Hospital	1	4	2	3	5	5	3	4	3	2	3	1	5	4	4	2	4	3	3	3	4	4	3	4	1	4	3	2	4	3	4
397	2	35	Heilongjiang	Daqing	Daqing Oilfield General Hospital	1	5	5	5	5	5	5	5	5	5	5	1	5	5	5	5	5	5	5	3	5	4	2	5	5	4	3	4	5	5	5
398	1	42	Heilongjiang	Daqing	Daqing Oilfield General Hospital	2	2	4	3	5	5	2	3	3	999	3	4	4	4	5	4	3	3	3	5	4	3	3	3	3	3	999	4	5	3	999
399	2	30	Heilongjiang	Daqing	Daqing Oilfield General Hospital	2	5	999	5	5	5	5	5	5	4	4	4	4	4	5	5	5	5	5	4	4	4	4	3	4	4	2	4	5	5	5
400	2	58	Heilongjiang	Daqing	Daqing Oilfield General Hospital	2	5	4	5	4	4	5	4	4	4	5	4	4	5	5	4	4	5	4	4	3	3	2	4	4	4	4	5	4	5	4
401	2	36	Heilongjiang	Daqing	Daqing Oilfield General Hospital	2	5	4	3	4	3	4	5	5	4	4	2	4	4	3	4	3	3	4	3	5	4	4	4	4	4	4	3	3	4	4
402	2	25	Heilongjiang	Daqing	Daqing Oilfield General Hospital	2	3	3	3	3	3	3	3	3	3	3	3	3	3	1	1	4	1	1	1	1	1	1	3	3	3	2	5	4	3	3
403	2	35	Heilongjiang	Daqing	Daqing Oilfield General Hospital	2	3	3	3	3	4	3	3	3	3	3	3	3	3	1	1	4	1	1	1	1	1	1	3	3	3	2	5	5	3	3
404	2	29	Heilongjiang	Daqing	Daqing Oilfield General Hospital	2	3	3	3	3	4	3	3	3	3	3	3	3	3	1	1	4	1	1	1	1	1	1	3	3	3	2	3	3	3	5
405	2	34	Heilongjiang	Daqing	Daqing Oilfield General Hospital	2	4	4	4	3	4	4	3	3	999	3	4	2	3	2	2	2	2	2	4	4	4	4	3	3	3	3	3	3	2	3
406	2	27	Heilongjiang	Daqing	Daqing Oilfield General Hospital	2	4	4	3	3	3	5	3	3	3	3	3	3	3	3	3	4	3	3	3	5	5	5	3	3	3	3	4	4	4	4
407	2	38	Heilongjiang	Daqing	Daqing Oilfield General Hospital	2	1	5	5	3	3	5	5	5	5	5	5	5	3	3	3	3	1	1	5	5	5	5	3	4	4	3	5	5	5	5
408	2	24	Heilongjiang	Daqing	Daqing Oilfield General Hospital	2	2	4	4	5	3	4	4	3	3	4	5	4	4	3	4	3	3	4	5	5	4	5	4	4	4	4	4	5	5	5
409	2	23	Heilongjiang	Daqing	Daqing Oilfield General Hospital	2	1	4	4	5	5	4	3	3	3	4	4	4	4	1	4	3	3	4	5	4	4	4	2	4	5	4	4	5	5	5
410	2	26	Heilongjiang	Daqing	Daqing Oilfield General Hospital	2	1	4	4	5	3	4	5	3	3	4	5	4	4	3	4	3	3	4	5	5	4	5	4	4	4	4	4	5	5	5
411	2	24	Heilongjiang	Daqing	Daqing Oilfield General Hospital	2	2	4	4	5	5	4	3	3	3	4	5	4	4	3	4	3	3	4	5	5	4	5	2	4	5	4	4	5	5	5
412	2	23	Heilongjiang	Daqing	Daqing Oilfield General Hospital	2	5	3	3	5	3	5	3	5	5	3	2	5	5	4	2	4	4	3	2	3	3	3	5	5	5	5	5	5	5	5
413	2	26	Heilongjiang	Daqing	Daqing Oilfield General Hospital	2	4	2	3	5	4	5	5	5	5	5	1	5	5	5	5	5	5	5	5	5	5	5	5	5	5	5	3	4	4	3
414	2	32	Heilongjiang	Daqing	Daqing Oilfield General Hospital	2	4	4	3	4	4	4	3	4	4	4	2	3	4	3	3	2	3	3	5	5	5	5	1	2	1	2	4	4	3	4
415	2	40	Heilongjiang	Daqing	Daqing Oilfield General Hospital	2	4	4	4	4	4	5	5	4	4	4	4	4	4	4	4	4	4	4	4	4	4	4	5	5	5	5	4	4	4	4
416	2	28	Heilongjiang	Daqing	Daqing Oilfield General Hospital	2	3	5	3	3	3	5	3	3	3	5	1	3	3	3	3	3	1	3	5	5	5	5	3	3	3	3	4	5	2	2
417	2	27	Heilongjiang	Daqing	Daqing Oilfield General Hospital	2	5	1	5	5	3	5	5	5	5	5	1	4	5	5	5	5	5	5	5	5	5	5	5	5	5	5	5	5	5	5
418	2	28	Heilongjiang	Daqing	Daqing Oilfield General Hospital	2	3	2	4	5	3	5	5	5	5	5	1	5	5	5	5	5	5	5	4	4	4	4	4	3	5	5	4	4	3	3
419	2	42	Heilongjiang	Daqing	Daqing Oilfield General Hospital	2	3	3	4	3	3	4	3	3	2	3	3	3	3	3	3	3	3	3	3	4	3	4	3	3	3	3	3	4	4	4
420	2	25	Heilongjiang	Daqing	Daqing Oilfield General Hospital	2	3	4	4	3	3	4	4	3	3	3	3	3	3	3	4	3	3	3	4	4	4	4	3	4	3	3	3	4	3	4
421	2	36	Heilongjiang	Daqing	Daqing Oilfield General Hospital	2	5	5	5	5	5	5	5	5	5	5	5	5	5	5	5	5	5	5	5	5	5	5	5	5	5	5	5	5	5	5
422	2	41	Heilongjiang	Daqing	Daqing Oilfield General Hospital	2	5	5	5	5	5	5	5	5	5	5	5	5	5	3	5	5	5	5	5	5	5	5	5	5	5	2	5	5	5	5
423	2	45	Heilongjiang	Daqing	Daqing Oilfield General Hospital	2	2	3	4	2	3	5	999	999	4	4	4	3	3	3	4	2	4	3	4	4	4	4	4	3	2	2	3	4	4	3
424	1	29	Heilongjiang	Daqing	Daqing Oilfield General Hospital	2	4	1	5	5	5	5	5	5	5	5	2	5	5	5	5	5	5	5	4	5	5	5	5	5	5	5	4	5	4	5
425	2	25	Heilongjiang	Daqing	Daqing Oilfield General Hospital	2	5	1	5	5	5	5	5	5	4	5	1	5	5	5	5	5	4	4	4	5	5	4	5	5	5	5	5	5	4	5
426	2	24	Heilongjiang	Daqing	Daqing Oilfield General Hospital	2	5	1	5	5	5	5	5	5	5	5	1	5	5	4	5	5	5	4	5	5	5	5	5	5	5	5	5	5	5	5
427	2	28	Heilongjiang	Daqing	Daqing Oilfield General Hospital	2	5	2	4	5	5	5	5	5	5	5	4	5	5	5	5	5	5	5	4	4	4	5	5	5	5	5	5	5	5	4
428	2	36	Heilongjiang	Daqing	Daqing Oilfield General Hospital	2	4	2	5	5	5	5	5	5	5	5	1	5	5	5	5	5	5	5	5	5	5	5	5	5	999	999	5	5	5	5
429	2	22	Heilongjiang	Daqing	Daqing Oilfield General Hospital	2	5	999	5	5	5	5	5	5	5	5	1	5	5	5	5	5	5	5	5	5	5	5	5	5	5	4	5	5	5	5
430	2	25	Heilongjiang	Daqing	Daqing Oilfield General Hospital	2	4	4	4	4	5	4	2	4	4	3	4	2	4	2	4	4	3	4	5	5	5	5	3	3	3	3	4	4	2	3
431	2	35	Heilongjiang	Daqing	Daqing Oilfield General Hospital	2	5	3	3	5	5	4	4	3	4	3	2	5	4	3	4	4	4	3	4	3	3	3	2	3	3	3	4	4	3	2
432	2	40	Heilongjiang	Daqing	Daqing Oilfield General Hospital	2	4	999	4	4	4	5	5	5	4	5	2	5	4	5	5	4	5	5	2	3	1	4	5	5	5	4	4	3	4	3
433	2	41	Heilongjiang	Daqing	Daqing Oilfield General Hospital	2	4	2	4	3	3	4	3	3	3	3	2	4	4	5	4	3	5	3	5	5	5	5	4	4	4	4	4	4	4	4
434	2	24	Heilongjiang	Daqing	Daqing Oilfield General Hospital	2	5	3	4	4	4	4	5	4	4	4	4	3	4	5	5	5	5	5	2	2	4	2	4	4	4	4	5	5	4	4
435	2	30	Heilongjiang	Daqing	Daqing Oilfield General Hospital	2	2	4	3	3	4	5	4	3	4	4	999	3	4	999	5	5	5	3	5	5	5	5	3	3	5	4	4	5	5	4
436	2	22	Heilongjiang	Daqing	Daqing Oilfield General Hospital	2	5	1	5	5	5	5	5	5	5	5	4	5	3	5	5	5	5	5	2	3	3	4	5	5	5	2	5	5	5	5
437	2	45	Heilongjiang	Daqing	Daqing Oilfield General Hospital	2	3	4	4	3	3	3	5	3	5	3	2	4	4	4	4	2	2	3	3	4	4	3	1	4	4	3	3	3	3	3
438	2	32	Heilongjiang	Daqing	Daqing Oilfield General Hospital	2	3	4	3	3	4	5	4	3	4	4	999	3	4	999	5	5	5	3	5	5	5	5	3	3	5	4	4	5	5	4
439	2	30	Heilongjiang	Daqing	Daqing Oilfield General Hospital	2	5	999	5	5	5	5	5	5	5	5	1	5	5	5	4	5	5	4	5	5	5	5	5	5	5	4	5	5	5	5
440	2	30	Heilongjiang	Daqing	Daqing Oilfield General Hospital	2	5	999	5	5	5	5	5	5	5	5	1	5	5	4	5	5	5	4	5	4	5	5	5	5	4	5	5	5	5	5
441	2	23	Heilongjiang	Daqing	Daqing Oilfield General Hospital	2	4	3	5	3	3	5	5	2	2	3	3	3	1	5	5	5	5	5	3	4	2	3	5	4	4	4	4	5	5	4
442	2	30	Heilongjiang	Daqing	Daqing Oilfield General Hospital	3	1	5	1	1	1	2	3	1	4	4	999	1	1	3	3	3	1	1	1	2	3	3	3	1	3	4	4	3	3	2
443	2	22	Heilongjiang	Daqing	Daqing Oilfield General Hospital	5	4	4	4	5	3	4	2	3	3	3	4	4	5	4	4	4	4	4	2	3	3	4	4	4	3	3	3	4	4	5
444	2	38	Heilongjiang	Jiamusi	Fujin City Maternal and Child Health Hospital	1	4	2	4	4	4	4	4	4	4	4	2	4	4	4	4	4	4	4	4	4	4	4	4	4	4	4	4	4	4	4
445	2	38	Heilongjiang	Jiamusi	Fujin City Maternal and Child Health Hospital	1	3	3	3	3	4	3	4	3	3	3	4	4	4	4	4	4	4	4	4	4	4	4	4	4	4	4	4	4	4	4
446	2	42	Heilongjiang	Jiamusi	Fujin City Maternal and Child Health Hospital	1	3	3	3	3	4	3	4	3	3	3	4	4	4	4	4	4	4	4	4	4	4	4	4	4	4	4	4	4	4	4
447	2	39	Heilongjiang	Jiamusi	Fujin City Maternal and Child Health Hospital	1	4	3	3	3	3	4	3	3	3	3	3	3	3	3	3	3	3	3	3	3	3	3	3	3	3	3	3	3	3	3
448	2	42	Heilongjiang	Jiamusi	Fujin City Maternal and Child Health Hospital	1	4	4	4	4	4	4	4	4	4	2	3	3	4	3	4	4	3	4	3	2	2	2	3	4	3	3	4	4	4	4
449	2	42	Heilongjiang	Jiamusi	Fujin City Maternal and Child Health Hospital	1	3	3	3	3	4	3	4	3	3	3	4	4	4	4	4	4	4	4	4	4	4	4	4	4	4	4	4	4	4	4
450	2	39	Heilongjiang	Jiamusi	Fujin City Maternal and Child Health Hospital	1	3	3	3	3	4	3	4	3	3	3	4	4	4	4	4	4	4	4	4	4	4	4	4	4	4	4	4	4	4	4
451	2	42	Heilongjiang	Jiamusi	Fujin City Maternal and Child Health Hospital	1	3	3	3	3	4	4	3	4	4	4	3	3	4	4	4	4	4	4	4	4	4	4	4	4	4	4	4	3	4	4
452	2	40	Heilongjiang	Jiamusi	Fujin City Maternal and Child Health Hospital	1	4	3	3	3	3	4	3	4	4	4	3	3	4	4	4	4	4	4	4	4	4	4	4	4	4	2	4	4	3	4
453	2	40	Heilongjiang	Jiamusi	Fujin City Maternal and Child Health Hospital	1	4	3	3	3	3	4	3	4	4	4	3	3	4	4	4	4	4	4	4	4	4	4	4	4	4	2	4	4	3	4
454	2	41	Heilongjiang	Jiamusi	Fujin City Maternal and Child Health Hospital	1	4	5	4	3	4	4	3	3	3	3	3	3	3	3	3	3	3	3	3	3	3	3	3	3	3	3	3	3	3	3
455	2	40	Heilongjiang	Jiamusi	Fujin City Maternal and Child Health Hospital	1	4	4	3	4	4	4	4	4	3	3	5	5	5	4	4	4	4	4	4	2	1	1	4	5	3	4	4	4	4	3
456	2	41	Heilongjiang	Jiamusi	Fujin City Maternal and Child Health Hospital	1	3	3	3	4	4	3	3	3	3	3	3	4	4	3	3	4	3	3	4	4	4	4	3	4	3	3	3	3	3	4
457	2	36	Heilongjiang	Jiamusi	Fujin City Maternal and Child Health Hospital	1	3	3	3	4	4	3	3	3	3	3	3	4	4	3	3	4	3	3	4	4	4	4	3	4	3	3	3	3	3	4
458	2	47	Heilongjiang	Jiamusi	Fujin City Maternal and Child Health Hospital	1	4	4	3	4	4	4	4	4	3	3	5	5	5	4	4	4	4	4	1	2	1	2	4	5	3	4	4	4	4	3
459	2	32	Heilongjiang	Jiamusi	Fujin City Maternal and Child Health Hospital	1	3	3	3	4	4	3	3	4	4	4	5	4	4	3	3	1	1	3	4	4	4	4	3	2	3	3	4	4	2	3
460	2	46	Heilongjiang	Jiamusi	Fujin City Maternal and Child Health Hospital	1	4	4	4	4	4	4	4	4	4	4	4	3	4	3	4	3	3	3	3	3	3	3	3	2	3	2	4	4	4	4
461	1	42	Heilongjiang	Jiamusi	Fujin City Maternal and Child Health Hospital	1	3	3	3	3	4	4	4	4	4	3	4	4	4	4	4	4	4	4	4	4	4	4	4	4	4	4	4	4	4	4
462	2	38	Heilongjiang	Jiamusi	Fujin City Maternal and Child Health Hospital	1	2	4	2	3	4	4	4	4	4	4	3	3	4	4	4	4	4	4	4	4	4	4	4	4	4	4	4	3	3	4
463	2	43	Heilongjiang	Jiamusi	Fujin City Maternal and Child Health Hospital	1	3	3	3	3	4	4	3	4	4	4	3	3	4	4	4	4	4	4	4	4	4	4	4	4	4	4	4	3	3	4
464	2	40	Heilongjiang	Jiamusi	Fujin City Maternal and Child Health Hospital	1	3	2	4	3	4	4	4	4	4	2	5	4	4	4	4	4	4	4	4	4	4	4	4	4	4	4	3	4	4	4
465	2	40	Heilongjiang	Jiamusi	Fujin City Maternal and Child Health Hospital	1	3	3	3	3	4	4	4	4	4	4	3	3	4	4	4	4	4	4	4	4	4	4	3	4	3	4	4	3	3	4
466	2	36	Heilongjiang	Jiamusi	Fujin City Maternal and Child Health Hospital	2	3	3	3	3	4	3	4	3	3	3	4	4	4	4	4	4	4	4	4	4	4	4	4	4	4	4	4	4	4	4
467	2	40	Heilongjiang	Jiamusi	Fujin City Maternal and Child Health Hospital	2	5	1	5	3	5	4	4	4	4	4	2	4	4	4	4	4	4	4	4	4	4	4	4	4	4	4	4	4	4	4
468	2	25	Heilongjiang	Jiamusi	Fujin City Maternal and Child Health Hospital	2	3	2	4	4	4	4	4	4	4	3	4	4	4	4	4	4	4	4	4	4	4	4	4	4	4	4	4	4	4	4
469	2	36	Heilongjiang	Jiamusi	Fujin City Maternal and Child Health Hospital	2	3	2	3	4	3	3	4	3	3	3	4	4	4	4	4	4	4	4	4	4	4	4	4	4	4	4	4	4	4	4
470	2	37	Heilongjiang	Jiamusi	Fujin City Maternal and Child Health Hospital	2	3	3	3	3	4	3	4	3	3	3	4	4	4	4	4	4	4	4	4	4	4	4	4	4	4	4	4	4	4	4
471	2	43	Heilongjiang	Jiamusi	Fujin City Maternal and Child Health Hospital	2	4	4	4	4	4	4	4	4	3	3	3	4	4	4	4	4	4	4	2	2	3	3	4	4	4	4	4	4	4	4
472	2	42	Heilongjiang	Jiamusi	Fujin City Maternal and Child Health Hospital	2	4	4	4	4	4	4	4	4	3	3	3	4	4	3	4	4	4	4	2	2	3	3	4	4	4	4	4	4	4	4
473	2	40	Heilongjiang	Jiamusi	Fujin City Maternal and Child Health Hospital	2	4	4	4	4	4	4	4	4	4	3	4	4	3	5	5	4	5	5	3	3	3	3	5	5	5	4	4	4	4	3
474	2	42	Heilongjiang	Jiamusi	Fujin City Maternal and Child Health Hospital	2	4	2	4	4	4	4	4	4	3	3	3	4	4	4	4	4	4	4	3	2	2	3	4	4	4	4	4	4	4	4
475	2	32	Heilongjiang	Jiamusi	Fujin City Maternal and Child Health Hospital	2	3	3	3	3	4	3	4	3	4	3	4	4	4	4	4	4	4	4	4	4	4	4	4	4	4	4	4	4	4	4
476	1	42	Heilongjiang	Jiamusi	Fujin City Maternal and Child Health Hospital	3	3	3	3	3	4	3	4	3	3	3	4	4	4	4	4	4	4	4	4	4	4	4	4	4	4	4	4	4	3	4
477	1	29	Heilongjiang	Jiamusi	Fujin City Maternal and Child Health Hospital	4	4	4	4	4	4	4	4	4	4	4	4	4	4	4	4	4	4	4	4	3	2	2	4	4	4	4	4	4	4	4
478	2	35	Heilongjiang	Jiamusi	Fujin City Maternal and Child Health Hospital	4	4	4	4	4	4	4	4	4	4	4	4	4	4	4	4	4	4	4	4	3	2	2	4	4	4	4	4	4	4	4
479	2	45	Heilongjiang	Jiamusi	Fujin City Maternal and Child Health Hospital	4	4	4	4	4	4	4	4	4	3	3	4	4	4	4	4	4	4	4	2	2	2	2	4	4	4	4	4	4	4	4
480	2	32	Heilongjiang	Jiamusi	Fujin City Maternal and Child Health Hospital	4	4	4	4	4	4	4	4	4	3	3	4	4	4	4	4	4	4	4	2	2	2	2	4	4	4	4	4	4	4	4
481	2	31	Heilongjiang	Jiamusi	Fujin City Maternal and Child Health Hospital		3	3	3	4	4	4	4	4	4	3	4	3	4	4	4	4	4	4	4	4	4	2	3	4	3	3	3	4	4	4
482	2	41	Heilongjiang	Jiamusi	Fujin City Maternal and Child Health Hospital		3	3	3	4	4	4	3	4	4	2	2	3	4	3	4	3	4	4	3	2	3	2	3	4	3	2	3	4	4	4
483	2	43	Heilongjiang	Jiamusi	Fujin Center Hospital	1	4	4	4	4	4	5	3	4	4	4	4	3	4	3	2	3	3	3	3	4	4	4	4	4	4	2	4	4	4	3
484	2	48	Heilongjiang	Jiamusi	Fujin Center Hospital	1	5	1	5	5	5	5	5	5	5	5	1	1	5	5	5	5	5	5	5	5	5	5	999	999	999	5	5	5	5	5
485	1	41	Heilongjiang	Jiamusi	Fujin Center Hospital	1	5	1	5	5	5	5	2	5	5	5	1	4	5	5	5	5	5	5	2	2	2	2	1	5	5	4	5	5	5	5
486	0	35	Heilongjiang	Jiamusi	Fujin Center Hospital	1	4	3	3	4	4	3	3	3	3	3	2	3	4	4	4	4	4	4	1	2	1	3	3	4	3	3	3	3	3	3
487	2	44	Heilongjiang	Jiamusi	Fujin Center Hospital	1	5	3	5	5	5	5	5	5	5	5	4	4	5	5	5	5	5	5	2	2	2	2	5	5	4	5	5	5	5	5
488	1	42	Heilongjiang	Jiamusi	Fujin Center Hospital	1	4	4	3	4	4	4	3	3	4	4	3	3	4	4	4	4	4	3	3	4	4	4	3	4	4	3	4	4	4	4
489	2	37	Heilongjiang	Jiamusi	Fujin Center Hospital	1	3	3	3	3	3	4	3	3	3	3	3	3	3	3	3	3	3	3	3	3	3	3	4	4	4	4	3	3	3	3
490	1	43	Heilongjiang	Jiamusi	Fujin Center Hospital	1	3	4	2	3	3	3	3	3	3	3	3	3	4	3	3	3	3	3	3	3	3	3	3	4	3	3	4	4	4	4
491	2	55	Heilongjiang	Jiamusi	Fujin Center Hospital	1	5	1	5	5	5	5	5	5	5	5	3	5	5	4	4	3	3	3	5	4	3	5	5	5	5	5	5	5	4	4
492	2	32	Heilongjiang	Jiamusi	Fujin Center Hospital	1	4	4	4	4	4	4	3	4	4	4	4	3	4	3	2	3	3	3	4	4	4	4	4	4	4	2	4	4	4	3
493	1	45	Heilongjiang	Jiamusi	Fujin Center Hospital	1	3	3	4	4	4	4	4	4	4	3	4	3	3	3	3	3	3	3	3	5	3	4	3	4	3	3	4	3	4	4
494	2	40	Heilongjiang	Jiamusi	Fujin Center Hospital	1	3	4	4	4	4	4	4	4	3	3	3	4	4	4	4	4	4	4	4	4	4	4	4	2	4	3	2	3	3	3
495	2	35	Heilongjiang	Jiamusi	Fujin Center Hospital	1	4	999	5	4	4	3	4	4	3	3	4	3	4	2	3	1	2	3	4	4	4	4	3	4	2	3	3	3	4	3
496	1	29	Heilongjiang	Jiamusi	Fujin Center Hospital	1	5	1	5	5	5	5	5	3	5	1	5	4	5	5	3	3	3	3	5	5	5	5	3	4	2	3	3	3	1	5
497	1	26	Heilongjiang	Jiamusi	Fujin Center Hospital	1	5	999	5	5	5	5	5	5	5	5	999	5	3	5	5	5	5	5	999	999	999	999	5	5	5	5	5	5	5	5
498	2	36	Heilongjiang	Jiamusi	Fujin Center Hospital	1	3	3	3	4	4	4	2	4	1	3	2	3	2	3	3	2	2	3	5	5	5	5	2	4	2	1	3	3	3	4
499	2	50	Heilongjiang	Jiamusi	Fujin Center Hospital	1	4	4	4	4	4	4	4	4	4	4	3	4	4	4	4	4	4	4	4	4	3	4	4	4	4	4	4	4	4	4
500	1	29	Heilongjiang	Jiamusi	Fujin Center Hospital	1	4	4	4	4	4	4	4	4	3	3	3	3	4	4	4	4	4	4	4	4	4	4	4	4	3	3	4	4	4	4
501	2	46	Heilongjiang	Jiamusi	Fujin Center Hospital	1	2	3	3	2	2	4	2	3	3	3	3	3	3	2	2	2	2	2	2	2	2	2	1	3	3	3	3	3	4	3
502	2	48	Heilongjiang	Jiamusi	Fujin Center Hospital	1	3	3	3	3	4	5	3	2	1	3	5	2	3	4	3	3	1	4	4	2	4	2	3	4	3	5	2	2	3	3
503	2	44	Heilongjiang	Jiamusi	Fujin Center Hospital	1	3	3	4	3	3	5	4	3	3	3	999	3	1	4	4	4	4	4	2	2	2	2	3	4	3	4	3	5	3	3
504	2	44	Heilongjiang	Jiamusi	Fujin Center Hospital	1	3	4	3	2	2	4	2	3	3	3	3	3	3	2	2	2	2	2	3	2	2	2	1	3	2	3	3	3	3	3
505	1	34	Heilongjiang	Jiamusi	Fujin Center Hospital	1	4	4	4	4	4	4	4	3	3	4	3	3	4	4	4	4	4	3	4	4	4	4	4	4	4	3	4	4	4	3
506	1	44	Heilongjiang	Jiamusi	Fujin Center Hospital	1	5	3	5	5	5	5	5	4	3	3	4	4	4	5	5	5	5	5	3	4	2	4	3	3	3	3	5	5	5	4
507	1	28	Heilongjiang	Jiamusi	Fujin Center Hospital	1	3	2	4	4	3	4	4	3	3	4	2	3	4	4	4	4	4	4	4	4	4	4	4	4	4	4	4	4	3	4
508	2	48	Heilongjiang	Jiamusi	Fujin Center Hospital	1	2	999	4	4	4	4	4	4	4	4	2	4	4	3	4	4	4	3	999	999	999	999	3	4	4	2	4	4	4	2
509	1	31	Heilongjiang	Jiamusi	Fujin Center Hospital	1	4	4	4	4	3	5	5	4	5	5	2	4	5	5	5	5	5	5	3	3	2	3	4	4	4	4	5	5	4	5
510	2	43	Heilongjiang	Jiamusi	Fujin Center Hospital	1	4	4	4	4	4	5	5	5	5	5	3	4	5	5	5	5	5	5	3	3	2	3	4	4	4	4	5	5	5	4
511	1	45	Heilongjiang	Jiamusi	Fujin Center Hospital	1	5	3	5	5	5	5	5	4	3	3	4	4	4	5	5	5	5	5	3	4	2	4	3	3	3	3	5	5	5	4
512	2	49	Heilongjiang	Jiamusi	Fujin Center Hospital	1	4	4	4	4	4	5	3	5	5	5	1	5	5	3	5	5	5	5	2	3	3	3	4	4	4	4	5	5	4	5
513	2	23	Heilongjiang	Jiamusi	Fujin Center Hospital	2	3	2	4	3	3	4	3	3	3	3	3	3	3	3	3	3	3	3	3	3	3	3	3	3	3	4	3	3	4	4
514	2	48	Heilongjiang	Jiamusi	Fujin Center Hospital	2	4	4	4	4	4	5	3	4	4	3	4	3	4	3	2	3	3	3	3	4	4	4	4	4	4	2	4	4	4	3
515	2	41	Heilongjiang	Jiamusi	Fujin Center Hospital	2	4	5	4	5	4	4	5	4	4	3	5	1	4	5	5	5	5	5	4	4	3	4	5	4	4	4	4	5	4	4
516	2	38	Heilongjiang	Jiamusi	Fujin Center Hospital	2	4	4	4	4	4	4	5	4	4	3	4	1	4	4	5	4	4	5	4	4	4	4	4	4	3	4	5	4	4	3
517	2	37	Heilongjiang	Jiamusi	Fujin Center Hospital	2	3	3	3	2	2	3	5	2	1	1	3	3	3	3	2	1	1	2	3	5	3	5	3	3	3	3	3	5	2	2
518	2	26	Heilongjiang	Jiamusi	Fujin Center Hospital	2	3	4	3	3	4	4	3	3	3	4	4	4	3	3	3	3	3	3	3	3	3	3	3	3	3	3	3	3	3	3
519	2	35	Heilongjiang	Jiamusi	Fujin Center Hospital	2	1	3	3	3	3	3	3	3	3	2	3	3	3	2	2	1	2	2	2	4	4	4	3	3	3	3	4	4	4	4
520	1	22	Heilongjiang	Jiamusi	Fujin Center Hospital	2	3	2	3	4	3	5	5	5	5	5	1	5	5	3	3	3	3	3	3	5	3	3	4	4	4	4	5	4	4	5
521	1	25	Heilongjiang	Jiamusi	Fujin Center Hospital	2	4	5	5	4	4	3	3	3	2	3	4	4	2	3	3	3	3	3	3	3	2	2	3	3	3	3	3	4	4	3
522	2	23	Heilongjiang	Jiamusi	Fujin Center Hospital	2	5	3	5	5	5	5	5	5	5	5	999	3	3	3	5	5	5	5	3	5	3	3	3	5	5	3	5	5	5	5
523	2	30	Heilongjiang	Jiamusi	Fujin Center Hospital	2	4	4	4	5	4	4	4	4	4	3	4	4	4	4	4	3	4	4	4	1	4	1	3	2	4	4	3	4	4	4
524	2	25	Heilongjiang	Jiamusi	Fujin Center Hospital	2	4	4	3	4	3	4	4	4	4	4	3	4	4	4	4	4	4	4	3	3	3	4	2	4	4	4	4	4	4	4
525	2	29	Heilongjiang	Jiamusi	Fujin Center Hospital	2	3	5	4	1	1	3	3	3	2	3	2	2	3	2	4	2	2	2	4	4	4	4	3	3	3	3	1	3	3	1
526	2	28	Heilongjiang	Jiamusi	Fujin Center Hospital	2	3	5	4	4	4	5	4	4	3	4	4	5	4	3	4	3	3	3	1	2	3	1	4	4	4	3	5	5	4	4
527	2	40	Heilongjiang	Jiamusi	Fujin Center Hospital	2	4	4	4	2	3	4	3	3	3	3	3	4	3	4	3	4	4	4	4	4	4	4	3	4	3	3	4	4	4	4
528	2	50	Heilongjiang	Jiamusi	Fujin Center Hospital	2	4	4	4	4	4	5	3	4	4	2	3	3	4	3	4	3	3	3	3	3	4	3	3	4	4	4	4	3	3	3
529	1	60	Heilongjiang	Jiamusi	Fujin Center Hospital	2	3	3	2	3	2	3	4	3	3	2	2	4	3	4	4	4	4	4	4	4	4	4	4	4	4	4	3	4	3	2
530	2	22	Heilongjiang	Jiamusi	Fujin Center Hospital	2	2	3	2	3	3	3	4	3	2	1	5	2	2	3	2	1	2	1	3	4	3	4	1	3	3	3	1	999	4	3
531	2	32	Heilongjiang	Jiamusi	Fujin Center Hospital	2	3	999	5	4	3	3	3	3	2	3	3	4	4	2	3	3	3	3	2	2	2	2	3	3	3	4	3	3	3	4
532	2	39	Heilongjiang	Jiamusi	Fujin Center Hospital	2	4	3	3	4	4	3	4	4	4	4	2	3	3	3	4	4	4	4	3	4	4	4	3	3	2	2	4	4	4	4
533	2	25	Heilongjiang	Jiamusi	Fujin Center Hospital	2	3	4	3	4	4	3	4	4	4	4	2	2	3	3	4	4	4	3	4	4	4	4	4	4	2	2	4	4	4	4
534	2	24	Heilongjiang	Jiamusi	Fujin Center Hospital	2	4	3	4	4	3	4	4	4	4	4	2	3	4	4	3	4	4	3	4	4	4	4	3	3	3	2	4	4	4	4
535	2	43	Heilongjiang	Jiamusi	Fujin Center Hospital	2	3	4	4	4	4	3	4	4	4	4	2	3	3	3	4	4	4	4	3	4	4	4	3	3	3	2	4	4	4	4
536	2	25	Heilongjiang	Jiamusi	Fujin Center Hospital	2	3	3	3	3	3	3	3	3	3	3	3	3	3	3	3	3	3	3	3	3	3	3	3	3	3	3	3	3	3	3
537	2	22	Heilongjiang	Jiamusi	Fujin Center Hospital	2	3	3	3	3	3	3	3	3	3	3	3	3	3	3	3	3	3	3	3	3	3	3	3	3	3	3	3	3	3	3
538	2	38	Heilongjiang	Jiamusi	Fujin Center Hospital	2	3	4	4	4	4	3	4	4	4	4	2	3	3	3	4	4	4	4	3	4	4	4	3	3	3	2	4	4	4	4
539	2	24	Heilongjiang	Jiamusi	Fujin Center Hospital	2	3	3	3	3	3	3	3	3	3	3	3	3	3	3	3	3	3	3	3	3	3	3	3	3	3	3	3	3	3	3
540	2	37	Heilongjiang	Jiamusi	Fujin Center Hospital	2	3	5	5	3	3	5	5	5	5	1	5	1	5	5	5	5	5	5	1	1	1	1	5	5	5	5	4	4	5	5
541	2	28	Heilongjiang	Jiamusi	Fujin Center Hospital	2	3	5	5	3	3	5	5	5	5	1	5	1	5	5	5	5	5	5	1	1	1	1	5	5	5	5	4	4	5	5
542	2	28	Heilongjiang	Jiamusi	Fujin Center Hospital	2	2	4	4	4	4	4	3	4	4	3	4	999	2	3	3	3	3	3	3	4	1	3	3	999	3	4	999	5	5	999
543	4	47	Heilongjiang	Jiamusi	Fujin Center Hospital	2	2	4	2	3	3	3	3	3	3	3	2	3	3	3	4	4	4	4	3	4	3	3	3	3	3	3	3	3	3	4
544	2	25	Heilongjiang	Jiamusi	Fujin Center Hospital	2	3	3	4	999	1	4	4	5	5	3	2	4	5	4	5	5	5	5	3	4	3	4	4	4	4	4	5	3	4	5
545	2	23	Heilongjiang	Jiamusi	Fujin Center Hospital	2	3	2	4	4	4	4	3	3	3	3	3	3	3	2	3	1	1	3	3	3	2	3	3	3	3	3	4	4	4	4
546	2	26	Heilongjiang	Jiamusi	Fujin Center Hospital	2	3	3	3	3	3	3	3	4	3	2	3	1	4	3	3	3	3	3	2	2	2	2	3	3	3	4	4	4	4	4
547	2	27	Heilongjiang	Jiamusi	Fujin Center Hospital	2	3	5	5	4	4	5	3	4	3	3	3	3	4	4	3	3	3	3	2	2	2	2	3	3	4	4	4	5	5	5
548	2	28	Heilongjiang	Jiamusi	Fujin Center Hospital	2	3	999	5	4	3	3	3	4	3	2	3	3	4	3	4	3	3	3	2	2	2	2	3	3	3	4	3	3	3	4
549	2	37	Heilongjiang	Jiamusi	Fujin Center Hospital	2	3	999	5	4	3	3	3	4	3	3	3	4	4	3	4	3	3	3	2	2	2	2	3	3	3	4	3	3	4	4
550	2	32	Heilongjiang	Jiamusi	Fujin Center Hospital	2	3	5	5	4	3	4	5	4	3	2	3	4	4	3	5	3	3	3	2	2	2	2	3	3	3	4	3	4	4	4
551	2	35	Heilongjiang	Jiamusi	Fujin Center Hospital	2	3	999	5	4	3	4	3	4	3	2	3	4	4	3	4	3	3	3	2	2	2	2	3	3	3	4	3	4	4	4
552	2	48	Heilongjiang	Jiamusi	Fujin Center Hospital	2	3	999	5	4	3	3	3	4	3	2	3	3	4	3	4	3	3	3	2	2	2	2	3	3	3	3	3	3	3	4
553	2	39	Heilongjiang	Jiamusi	Fujin Center Hospital	2	3	3	3	3	3	4	3	3	3	3	3	3	3	4	4	4	4	4	3	2	3	3	3	3	3	3	3	3	4	4
554	2	31	Heilongjiang	Jiamusi	Fujin Center Hospital	2	4	999	4	4	4	4	4	4	4	999	999	4	4	4	4	4	4	4	2	2	2	2	3	3	3	4	4	4	4	4
555	2	43	Heilongjiang	Jiamusi	Fujin Center Hospital	2	4	4	4	4	4	5	4	4	4	3	4	5	5	4	4	4	5	5	2	2	2	4	3	3	3	3	5	4	5	5
556	2	32	Heilongjiang	Jiamusi	Fujin Center Hospital	2	4	4	4	4	4	5	4	4	4	3	4	5	5	2	1	4	5	5	2	2	4	4	3	3	3	3	5	5	5	5
557	2	42	Heilongjiang	Jiamusi	Fujin Center Hospital	2	4	4	4	4	4	5	4	4	4	3	4	5	5	4	4	4	5	5	2	2	2	4	3	3	3	3	5	4	5	5
558	2	22	Heilongjiang	Jiamusi	Fujin Center Hospital	2	3	3	3	3	3	3	3	3	3	3	3	3	3	3	3	3	3	3	3	3	3	3	3	3	3	3	3	3	3	3
559	2	49	Heilongjiang	Jiamusi	Fujin Center Hospital	2	5	4	5	4	5	4	4	4	4	4	999	4	4	4	5	5	5	4	1	2	1	1	4	4	4	4	4	4	4	5
560	1	26	Heilongjiang	Jiamusi	Fujin Center Hospital	3	5	1	5	4	5	5	5	5	5	5	1	4	5	5	5	5	5	5	1	1	999	1	4	4	4	4	4	4	5	4
561	2	54	Heilongjiang	Jiamusi	Fujin Center Hospital	4	4	4	3	3	3	4	3	3	3	3	5	3	3	4	4	4	4	4	3	4	3	3	3	3	3	3	3	3	3	4
562	2	47	Heilongjiang	Jiamusi	Fujin Center Hospital	4	4	4	4	4	4	4	4	4	4	4	3	4	4	5	5	5	5	5	3	3	2	3	4	4	4	4	3	3	4	4
563	1	23	Heilongjiang	Jiamusi	Fujin Chinese medicine hospital	1	3	3	3	3	3	4	4	4	4	4	3	4	4	3	3	3	3	3	3	3	3	3	3	3	3	3	4	4	3	3
564	1	42	Heilongjiang	Jiamusi	Fujin Chinese medicine hospital	1	4	3	4	4	4	4	4	4	4	4	4	3	4	4	4	4	4	3	3	4	3	4	4	4	4	4	4	4	4	4
565	1	25	Heilongjiang	Jiamusi	Fujin Chinese medicine hospital	1	5	999	5	5	5	5	5	5	4	4	3	5	5	5	5	5	5	5	4	5	4	5	5	5	4	4	5	5	5	5
566	2	49	Heilongjiang	Jiamusi	Fujin Chinese medicine hospital	1	5	3	5	5	5	5	4	4	4	4	5	3	4	4	4	4	4	5	3	3	3	3	5	5	5	5	5	5	5	5
567	1	41	Heilongjiang	Jiamusi	Fujin Chinese medicine hospital	1	4	4	3	4	4	4	4	4	3	3	3	3	4	4	4	4	4	4	2	3	2	4	4	4	4	4	4	4	4	4
568	1	38	Heilongjiang	Jiamusi	Fujin Chinese medicine hospital	1	3	3	2	3	3	3	4	4	4	3	3	4	4	4	4	3	4	3	3	4	4	4	3	4	3	4	4	4	3	3
569	1	51	Heilongjiang	Jiamusi	Fujin Chinese medicine hospital	1	3	3	3	4	4	4	4	4	4	4	3	3	4	4	4	1	4	4	4	3	4	3	4	4	4	3	3	4	3	2
570	1	39	Heilongjiang	Jiamusi	Fujin Chinese medicine hospital	1	1	1	1	1	1	3	4	2	3	4	3	2	5	4	3	3	4	4	4	4	4	4	1	1	1	1	1	1	1	1
571	2	35	Heilongjiang	Jiamusi	Fujin Chinese medicine hospital	1	4	999	4	5	5	4	3	4	3	3	4	3	4	1	5	3	5	5	3	3	1	1	3	4	4	4	3	4	1	3
572	1	47	Heilongjiang	Jiamusi	Fujin Chinese medicine hospital	1	5	1	5	5	5	5	3	3	3	3	3	5	3	3	3	3	3	3	3	3	3	3	4	4	4	4	4	4	4	5
573	2	32	Heilongjiang	Jiamusi	Fujin Chinese medicine hospital	1	3	3	3	3	3	4	3	4	3	3	2	4	4	4	3	3	3	3	4	4	4	4	3	3	3	3	4	4	4	3
574	2	47	Heilongjiang	Jiamusi	Fujin Chinese medicine hospital	1	3	3	3	3	3	3	3	3	3	3	3	3	3	3	3	3	3	3	3	3	3	3	3	3	3	3	3	3	3	3
575	1	42	Heilongjiang	Jiamusi	Fujin Chinese medicine hospital	1	3	3	3	3	3	4	3	4	3	3	2	4	4	4	3	3	3	3	4	4	4	4	3	3	3	3	4	4	3	4
576	2	49	Heilongjiang	Jiamusi	Fujin Chinese medicine hospital	1	3	3	3	3	3	4	3	4	3	3	2	4	4	4	3	3	3	3	4	4	4	4	3	3	3	3	4	4	4	4
577	2	32	Heilongjiang	Jiamusi	Fujin Chinese medicine hospital	1	3	4	4	4	4	4	3	3	3	3	2	1	4	2	3	2	3	3	4	4	4	4	3	4	3	3	3	3	3	3
578	1	45	Heilongjiang	Jiamusi	Fujin Chinese medicine hospital	1	4	4	5	4	5	5	5	5	5	3	5	5	5	5	5	5	5	5	3	4	3	2	4	4	4	4	4	4	4	4
579	2	42	Heilongjiang	Jiamusi	Fujin Chinese medicine hospital	1	3	3	3	3	3	4	4	4	4	4	2	4	4	4	4	3	4	4	4	2	2	2	5	2	3	5	4	4	4	4
580	1	42	Heilongjiang	Jiamusi	Fujin Chinese medicine hospital	1	4	4	5	4	4	5	5	5	3	2	4	5	5	5	5	3	4	5	2	4	2	4	4	4	4	4	5	4	5	5
581	2	42	Heilongjiang	Jiamusi	Fujin Chinese medicine hospital	1	3	4	4	4	3	4	4	3	3	3	3	3	4	3	3	3	3	3	3	4	4	4	3	3	3	3	4	4	3	3
582	1	50	Heilongjiang	Jiamusi	Fujin Chinese medicine hospital	1	4	4	3	4	4	4	3	4	4	4	4	1	4	4	5	3	5	5	4	4	4	4	3	4	4	4	4	4	4	2
583	1	45	Heilongjiang	Jiamusi	Fujin Chinese medicine hospital	1	2	999	5	5	5	5	5	5	2	5	999	5	5	5	5	1	5	5	1	5	1	5	5	5	5	3	5	5	5	5
584	1	53	Heilongjiang	Jiamusi	Fujin Chinese medicine hospital	1	3	3	3	3	3	3	4	4	3	3	3	2	4	4	2	4	3	3	4	4	3	3	3	2	3	2	3	3	3	3
585	1	26	Heilongjiang	Jiamusi	Fujin Chinese medicine hospital	1	5	1	5	5	5	4	5	5	5	5	1	5	5	3	5	5	5	5	5	5	5	5	1	3	3	1	5	1	1	5
586	1	52	Heilongjiang	Jiamusi	Fujin Chinese medicine hospital	1	3	3	3	3	3	3	3	3	3	3	3	3	3	3	3	3	3	3	3	3	3	3	3	3	3	3	3	3	3	3
587	1	47	Heilongjiang	Jiamusi	Fujin Chinese medicine hospital	1	4	4	4	4	4	4	4	4	4	4	999	4	4	5	5	5	5	5	4	1	4	1	3	3	3	3	4	4	4	5
588	1	42	Heilongjiang	Jiamusi	Fujin Chinese medicine hospital	1	4	4	4	4	4	4	3	3	3	3	3	3	3	2	3	3	3	3	4	3	3	3	3	3	3	3	3	3	3	3
589	1	41	Heilongjiang	Jiamusi	Fujin Chinese medicine hospital	1	3	3	3	3	3	4	3	3	3	3	3	4	3	3	3	3	3	3	3	3	3	3	3	2	3	3	2	2	2	3
590	1	45	Heilongjiang	Jiamusi	Fujin Chinese medicine hospital	1	3	3	3	3	3	3	4	4	4	4	3	3	3	3	3	3	3	3	4	4	4	4	3	3	3	3	4	3	4	4
591	2	50	Heilongjiang	Jiamusi	Fujin Chinese medicine hospital	2	4	5	4	4	4	4	4	4	4	4	3	3	4	4	4	4	4	4	4	2	2	2	5	5	5	5	4	4	4	4
592	2	44	Heilongjiang	Jiamusi	Fujin Chinese medicine hospital	2	4	2	4	4	4	4	2	4	4	4	2	3	4	4	4	4	4	4	4	2	2	2	5	5	5	5	4	4	4	4
593	2	43	Heilongjiang	Jiamusi	Fujin Chinese medicine hospital	2	4	5	4	4	4	4	4	4	4	4	3	3	4	4	4	4	4	4	4	2	2	2	5	5	5	5	4	4	4	4
594	2	22	Heilongjiang	Jiamusi	Fujin Chinese medicine hospital	2	4	5	4	4	4	4	4	4	4	4	3	3	4	4	4	4	4	4	4	2	2	2	5	5	5	5	4	4	4	4
595	2	48	Heilongjiang	Jiamusi	Fujin Chinese medicine hospital	2	3	4	4	3	4	4	3	3	3	3	3	4	3	3	3	3	3	3	3	3	3	3	4	3	3	3	4	4	4	3
596	2	48	Heilongjiang	Jiamusi	Fujin Chinese medicine hospital	2	3	4	4	4	4	4	4	4	4	4	3	3	4	4	4	4	4	4	3	4	3	3	3	3	3	3	4	4	4	4
597	2	25	Heilongjiang	Jiamusi	Fujin Chinese medicine hospital	2	3	3	3	4	4	3	3	3	3	3	3	4	3	4	4	4	4	4	3	4	4	4	3	3	3	2	4	4	4	4
598	2	37	Heilongjiang	Jiamusi	Fujin Chinese medicine hospital	2	1	3	4	3	2	4	4	4	4	3	3	4	4	5	5	4	4	5	3	4	4	4	2	4	3	3	4	4	4	4
599	2	41	Heilongjiang	Jiamusi	Fujin Chinese medicine hospital	2	4	4	4	4	4	5	5	5	5	5	3	3	5	5	5	5	5	5	2	4	4	4	5	5	5	5	5	5	5	5
600	2	48	Heilongjiang	Jiamusi	Fujin Chinese medicine hospital	2	3	4	2	3	3	3	3	3	4	3	2	3	4	3	4	4	4	3	4	4	4	4	3	4	4	4	3	3	3	2
601	2	26	Heilongjiang	Jiamusi	Fujin Chinese medicine hospital	2	4	4	4	4	5	5	4	5	3	2	4	5	5	5	5	3	4	5	2	5	2	4	4	4	4	4	5	5	4	5
602	2	46	Heilongjiang	Jiamusi	Fujin Chinese medicine hospital	2	3	4	4	4	4	4	4	4	4	4	2	3	4	4	4	5	5	4	4	3	3	3	4	4	4	4	4	4	4	4
603	2	40	Heilongjiang	Jiamusi	Fujin Chinese medicine hospital	3	3	4	2	2	3	4	3	2	3	2	3	2	3	2	3	3	3	3	3	2	2	3	5	5	999	999	2	3	3	2
604	2	26	Heilongjiang	Jiamusi	Fujin Chinese medicine hospital	3	2	2	3	2	3	3	3	3	3	3	3	4	3	3	4	3	4	3	2	3	2	2	3	3	2	2	2	2	2	2
605	2	39	Heilongjiang	Jiamusi	Fujin Chinese medicine hospital	3	2	4	3	3	3	4	3	2	3	2	3	3	3	3	3	3	3	2	3	2	2	3	5	5	999	4	4	1	4	2
606	2	25	Heilongjiang	Jiamusi	Fujin Chinese medicine hospital	3	3	2	3	3	2	2	2	2	2	3	3	2	2	2	2	3	3	3	3	3	3	3	4	4	3	3	4	2	3	3
607	1	40	Heilongjiang	Jiamusi	Fujin Chinese medicine hospital	3	4	4	2	3	3	4	4	3	3	3	2	2	3	2	3	4	3	3	2	4	3	3	2	4	3	3	3	3	3	2
608	1	54	Heilongjiang	Jiamusi	Fujin Chinese medicine hospital		999	999	999	4	4	4	4	4	4	4	4	4	4	4	4	4	4	4	3	4	2	4	4	2	4	4	4	4	4	4
609	2	29	Heilongjiang	Jiamusi	Fujin Chinese medicine hospital		4	2	4	4	4	4	4	4	4	4	2	4	4	4	4	4	4	4	4	4	4	4	4	4	4	3	4	4	4	4
610	2	48	Heilongjiang	Jiamusi	Fujin Chinese medicine hospital		3	3	3	3	3	3	3	3	3	3	3	3	3	3	3	3	3	3	3	3	3	3	3	3	3	3	3	3	3	3
611	1	25	Heilongjiang	Jiamusi	Fujin Chinese medicine hospital		3	3	3	3	3	3	3	3	3	3	3	3	3	3	3	3	3	3	3	3	3	3	4	4	4	4	3	3	3	3
612	2	31	Heilongjiang	Qiqihar	Gannan Maternal and Child Health Hospital	1	4	4	4	4	4	4	4	4	4	4	2	4	4	2	1	1	2	1	4	4	4	4	3	3	3	3	4	4	4	4
613	2	49	Heilongjiang	Qiqihar	Gannan Maternal and Child Health Hospital	1	3	4	3	3	3	4	3	3	3	4	3	3	3	4	3	3	3	3	4	4	4	4	3	4	3	3	4	4	3	3
614	2	47	Heilongjiang	Qiqihar	Gannan Maternal and Child Health Hospital	1	4	4	3	4	4	4	2	4	4	2	2	4	4	3	3	3	3	3	4	4	4	4	4	4	4	4	4	2	4	2
615	2	40	Heilongjiang	Qiqihar	Gannan Maternal and Child Health Hospital	1	3	3	3	3	4	4	2	3	3	3	3	3	3	3	3	3	3	3	3	4	3	3	3	3	3	3	3	2	3	2
616	2	31	Heilongjiang	Qiqihar	Gannan Maternal and Child Health Hospital	1	4	4	3	4	4	4	4	4	4	2	4	3	4	3	3	3	3	3	3	4	4	4	2	3	3	3	4	4	4	4
617	1	29	Heilongjiang	Qiqihar	Gannan Maternal and Child Health Hospital	1	4	2	4	4	4	4	3	3	3	3	4	3	3	3	3	3	2	3	3	3	3	3	4	4	4	4	4	3	3	4
618	2	38	Heilongjiang	Qiqihar	Gannan Maternal and Child Health Hospital	2	3	4	4	3	3	4	4	4	3	3	3	4	3	3	3	4	3	3	3	4	3	3	4	4	4	4	3	4	4	4
619	2	22	Heilongjiang	Qiqihar	Gannan Maternal and Child Health Hospital	2	5	1	5	5	5	5	3	5	4	4	3	2	5	3	2	2	2	2	3	3	3	3	3	3	3	3	3	3	3	3
620	2	52	Heilongjiang	Qiqihar	Gannan Maternal and Child Health Hospital	2	3	3	4	3	3	3	3	3	3	2	3	4	3	3	3	1	3	3	3	3	3	3	3	3	3	3	3	3	3	4
621	2	36	Heilongjiang	Qiqihar	Gannan Maternal and Child Health Hospital	2	5	4	4	4	4	4	4	4	4	4	999	4	2	4	4	4	4	4	4	4	4	4	5	5	5	5	4	4	4	4
622	2	48	Heilongjiang	Qiqihar	Gannan Maternal and Child Health Hospital	2	3	999	4	3	3	4	4	4	4	3	2	3	4	3	4	3	3	3	2	4	4	4	4	4	4	3	4	3	3	4
623	2	23	Heilongjiang	Qiqihar	Gannan Maternal and Child Health Hospital	2	5	5	5	4	5	5	5	5	5	5	3	5	5	4	5	4	4	4	4	1	1	1	5	5	5	5	5	5	5	5
624	2	43	Heilongjiang	Qiqihar	Gannan Maternal and Child Health Hospital	3	3	3	3	3	3	3	3	3	3	3	3	3	3	3	3	3	3	3	3	3	3	3	3	3	3	3	3	3	3	3
625	2	41	Heilongjiang	Qiqihar	Gannan Maternal and Child Health Hospital	3	4	999	5	3	5	4	3	4	3	3	3	3	4	3	3	3	3	3	3	3	2	2	3	3	3	3	4	3	3	3
626	1		Heilongjiang	Qiqihar	Gannan Maternal and Child Health Hospital	4	4	3	4	3	3	4	4	4	3	3	3	3	3	5	4	4	4	4	2	2	2	1	3	4	5	5	4	3	4	3
627	2	44	Heilongjiang	Qiqihar	Gannan Maternal and Child Health Hospital	4	4	5	4	4	4	4	4	4	4	4	4	4	4	4	4	4	4	4	2	4	2	2	4	4	4	4	4	4	3	4
628	2	37	Heilongjiang	Qiqihar	Gannan Maternal and Child Health Hospital	5	3	3	3	3	3	3	3	3	3	3	3	3	3	3	3	3	3	3	3	3	3	3	999	999	999	999	3	3	3	3
629	2	35	Heilongjiang	Qiqihar	Gannan People 's Hospital	1	4	5	5	4	4	4	5	5	3	4	2	4	4	3	3	3	3	5	3	2	5	1	5	5	5	5	4	4	5	5
630	2	47	Heilongjiang	Qiqihar	Gannan People 's Hospital	1	5	5	5	5	5	5	5	5	4	2	5	5	5	5	5	5	5	5	3	3	3	1	5	5	5	5	5	5	5	5
631	2	42	Heilongjiang	Qiqihar	Gannan People 's Hospital	1	3	4	4	3	4	4	5	3	3	3	3	3	4	5	5	3	5	5	3	3	3	3	1	3	4	4	5	4	5	5
632	2	30	Heilongjiang	Qiqihar	Gannan People 's Hospital	1	3	4	4	3	4	4	3	4	3	4	3	3	3	5	3	3	4	3	5	5	5	4	3	3	3	3	5	3	2	4
633	2	31	Heilongjiang	Qiqihar	Gannan People 's Hospital	1	4	2	4	4	4	4	3	2	3	3	4	3	3	3	3	3	3	4	3	3	3	3	3	3	3	3	4	4	4	4
634	1	26	Heilongjiang	Qiqihar	Gannan People 's Hospital	1	5	4	5	5	5	5	3	5	5	3	1	4	999	3	4	4	4	3	5	4	2	5	5	5	3	3	4	5	4	5
635	1	32	Heilongjiang	Qiqihar	Gannan People 's Hospital	1	4	4	3	4	3	4	4	4	3	3	3	4	3	4	3	3	4	4	3	2	3	2	3	3	3	4	3	3	2	3
636	1	32	Heilongjiang	Qiqihar	Gannan People 's Hospital	1	5	5	5	5	5	5	5	5	5	5	1	5	5	5	5	5	5	5	5	5	5	5	5	5	5	5	5	5	5	5
637	1	47	Heilongjiang	Qiqihar	Gannan People 's Hospital	1	5	999	5	5	5	5	5	5	5	5	999	5	5	5	5	5	5	5	5	999	999	999	5	5	5	5	5	5	5	5
638	1	40	Heilongjiang	Qiqihar	Gannan People 's Hospital	1	3	4	3	3	3	4	3	3	3	3	3	3	3	5	3	3	3	3	3	3	3	3	4	4	4	4	3	4	4	4
639	1	31	Heilongjiang	Qiqihar	Gannan People 's Hospital	1	2	5	999	2	2	4	5	5	5	5	1	5	5	4	5	5	5	4	4	4	4	4	5	5	5	5	4	4	4	5
640	1	30	Heilongjiang	Qiqihar	Gannan People 's Hospital	1	4	5	4	4	4	4	5	1	5	1	5	4	1	5	5	5	5	5	3	4	4	4	5	5	5	5	1	4	4	4
641	2	49	Heilongjiang	Qiqihar	Gannan People 's Hospital	1	3	3	3	4	4	4	3	3	3	4	3	3	4	4	4	3	3	3	4	4	4	4	3	4	4	4	3	3	4	4
642	2	40	Heilongjiang	Qiqihar	Gannan People 's Hospital	1	4	4	4	4	4	3	5	5	3	3	3	999	5	5	5	5	5	3	5	5	3	3	3	5	3	3	999	4	5	5
643	2	42	Heilongjiang	Qiqihar	Gannan People 's Hospital	1	3	3	3	4	4	4	3	3	3	4	3	3	4	4	4	3	3	3	4	4	4	4	3	4	4	4	4	3	3	4
644	1	27	Heilongjiang	Qiqihar	Gannan People 's Hospital	1	5	1	5	5	5	5	4	4	4	5	2	4	5	4	5	4	5	4	5	5	5	4	5	4	4	5	4	4	5	4
645	2	47	Heilongjiang	Qiqihar	Gannan People 's Hospital	1	4	4	4	4	4	4	4	4	4	4	4	4	4	4	4	4	4	4	2	4	3	4	4	4	4	4	4	4	4	4
646	2	33	Heilongjiang	Qiqihar	Gannan People 's Hospital	1	4	4	4	4	4	4	4	3	2	3	3	3	4	3	4	3	3	4	3	3	3	3	3	3	4	3	3	3	2	3
647	2	56	Heilongjiang	Qiqihar	Gannan People 's Hospital	1	1	4	2	3	3	3	3	3	2	3	2	3	4	3	2	4	3	2	5	5	5	4	3	3	3	3	2	2	1	1
648	2	28	Heilongjiang	Qiqihar	Gannan People 's Hospital	1	4	4	4	4	4	4	4	4	4	3	4	2	4	4	4	4	4	4	2	2	2	2	4	4	4	3	4	4	4	4
649	2	23	Heilongjiang	Qiqihar	Gannan People 's Hospital	1	3	3	4	3	3	4	4	4	4	4	4	3	4	4	4	4	4	4	3	3	3	3	4	4	4	4	3	3	3	3
650	2	46	Heilongjiang	Qiqihar	Gannan People 's Hospital	1	4	4	4	4	4	4	4	4	4	4	4	3	4	3	2	4	4	3	2	4	2	4	4	4	4	4	4	4	4	4
651	2	30	Heilongjiang	Qiqihar	Gannan People 's Hospital	1	4	4	4	3	2	4	3	4	4	4	3	4	4	2	2	2	2	2	2	4	4	4	4	4	4	4	3	3	3	3
652	1	59	Heilongjiang	Qiqihar	Gannan People 's Hospital	1	3	4	3	3	3	4	4	4	3	3	3	3	4	3	3	3	4	4	4	3	2	2	4	4	4	4	4	4	4	4
653	1	50	Heilongjiang	Qiqihar	Gannan People 's Hospital	1	4	4	4	4	4	4	4	4	4	4	4	3	4	4	4	4	4	4	2	3	2	2	4	4	4	4	4	4	4	4
654	1	37	Heilongjiang	Qiqihar	Gannan People 's Hospital	1	4	4	4	4	4	4	4	4	4	4	2	4	4	3	4	3	3	3	3	4	4	4	2	3	3	2	4	4	4	4
655	1	40	Heilongjiang	Qiqihar	Gannan People 's Hospital	1	5	4	5	5	5	4	4	5	4	4	4	4	4	5	4	4	4	4	2	1	3	4	4	4	4	3	4	5	4	5
656	1	52	Heilongjiang	Qiqihar	Gannan People 's Hospital	1	4	4	4	4	4	4	3	3	4	2	2	4	4	4	3	4	4	2	2	3	2	4	2	4	4	2	4	4	4	4
657	2	47	Heilongjiang	Qiqihar	Gannan People 's Hospital	1	5	4	5	5	5	5	5	4	4	4	5	1	4	5	5	5	5	5	1	4	4	4	5	5	5	5	2	5	5	5
658	1	40	Heilongjiang	Qiqihar	Gannan People 's Hospital	1	5	1	5	5	5	5	5	5	5	5	1	5	5	5	5	5	5	5	5	5	5	5	5	5	5	5	5	5	5	5
659	1	47	Heilongjiang	Qiqihar	Gannan People 's Hospital	1	5	5	5	5	5	5	5	5	5	5	5	5	5	5	5	5	5	5	5	5	5	5	5	4	4	4	5	5	5	5
660	2	45	Heilongjiang	Qiqihar	Gannan People 's Hospital	1	3	2	4	4	4	4	4	4	4	4	2	3	4	4	4	4	4	4	4	2	4	4	4	4	4	4	4	4	4	4
661	2	55	Heilongjiang	Qiqihar	Gannan People 's Hospital	1	4	5	4	4	4	4	4	4	4	3	3	3	4	4	4	4	4	4	4	4	4	4	4	4	5	3	4	4	4	4
662	2	42	Heilongjiang	Qiqihar	Gannan People 's Hospital	2	2	4	5	4	5	3	3	4	3	1	2	2	4	5	4	1	3	4	1	1	1	4	3	4	3	3	5	5	5	5
663	2	26	Heilongjiang	Qiqihar	Gannan People 's Hospital	2	2	4	5	5	5	5	3	4	3	1	2	1	3	5	4	4	3	4	1	1	1	1	3	4	3	2	5	5	5	5
664	2	48	Heilongjiang	Qiqihar	Gannan People 's Hospital	2	2	4	5	5	5	5	4	4	3	3	3	3	4	3	4	4	3	4	1	2	1	1	3	4	3	3	5	5	5	5
665	2	20	Heilongjiang	Qiqihar	Gannan People 's Hospital	2	4	4	4	4	4	4	4	4	4	4	4	4	2	4	4	4	4	4	4	4	2	4	4	4	4	3	4	4	4	4
666	1	47	Heilongjiang	Qiqihar	Gannan People 's Hospital	2	4	4	4	4	4	4	4	4	4	4	4	3	4	4	4	4	4	3	4	4	4	4	4	4	4	3	3	4	4	4
667	2	46	Heilongjiang	Qiqihar	Gannan People 's Hospital	2	4	5	5	4	4	4	3	4	4	5	1	5	5	5	4	3	5	5	5	5	5	5	5	5	5	5	4	4	5	5
668	2	24	Heilongjiang	Qiqihar	Gannan People 's Hospital	2	4	3	4	3	2	4	5	5	3	2	999	4	4	3	3	3	3	5	3	3	5	1	5	5	5	5	5	5	3	3
669	2	20	Heilongjiang	Qiqihar	Gannan People 's Hospital	2	3	2	3	3	4	4	4	3	4	4	2	2	3	4	4	4	4	4	4	4	4	4	4	4	3	2	3	4	3	4
670	1	47	Heilongjiang	Qiqihar	Gannan People 's Hospital	2	4	999	4	5	5	4	5	5	5	5	3	4	5	5	5	5	5	5	2	4	3	3	5	5	5	5	999	4	5	5
671	2	23	Heilongjiang	Qiqihar	Gannan People 's Hospital	2	2	4	5	5	4	3	5	4	4	1	2	5	5	3	4	3	4	4	1	4	1	1	3	4	3	3	5	5	5	5
672	2	50	Heilongjiang	Qiqihar	Gannan People 's Hospital	2	4	2	4	5	4	4	4	4	4	4	2	4	5	5	5	5	4	4	4	5	5	5	5	5	5	5	4	4	5	5
673	2	23	Heilongjiang	Qiqihar	Gannan People 's Hospital	2	3	4	4	4	5	5	5	3	4	4	4	4	4	5	4	3	3	3	5	5	5	5	4	5	3	4	4	4	4	5
674	2	50	Heilongjiang	Qiqihar	Gannan People 's Hospital	2	3	5	5	5	5	4	4	3	4	4	2	4	5	4	4	4	4	4	5	5	5	5	4	4	4	3	5	5	5	4
675	2	27	Heilongjiang	Qiqihar	Gannan People 's Hospital	2	2	4	2	2	2	4	3	4	3	2	4	4	4	3	3	3	3	3	3	4	4	4	3	3	3	3	4	4	4	4
676	2	20	Heilongjiang	Qiqihar	Gannan People 's Hospital	2	4	2	4	4	4	4	3	4	4	3	2	3	4	3	4	4	4	4	3	3	4	4	3	3	4	3	4	4	4	4
677	2	48	Heilongjiang	Qiqihar	Gannan People 's Hospital	2	5	5	5	5	5	5	4	4	4	3	4	4	4	5	5	5	5	5	4	4	4	3	4	2	3	3	4	4	4	4
678	2	25	Heilongjiang	Qiqihar	Gannan People 's Hospital	2	5	2	5	5	5	2	3	4	5	3	2	4	3	2	3	1	2	2	3	4	3	3	3	3	3	4	3	3	4	3
679	2	51	Heilongjiang	Qiqihar	Gannan People 's Hospital	2	4	4	4	3	2	4	3	4	4	4	3	4	4	2	2	2	2	2	2	4	4	4	4	4	4	2	3	3	3	3
680	2	50	Heilongjiang	Qiqihar	Gannan People 's Hospital	2	3	3	4	3	3	4	4	4	3	3	2	3	4	4	4	4	4	4	3	2	2	2	4	4	4	4	4	4	5	4
681	2	25	Heilongjiang	Qiqihar	Gannan People 's Hospital	2	3	3	3	3	3	3	3	3	3	3	3	3	3	3	3	3	3	3	3	3	3	3	3	3	3	3	3	3	3	3
682	2	26	Heilongjiang	Qiqihar	Gannan People 's Hospital	2	3	3	3	3	3	5	3	3	3	3	3	3	3	3	3	3	3	3	3	3	3	3	3	3	3	3	3	3	3	3
683	2	26	Heilongjiang	Qiqihar	Gannan People 's Hospital	2	3	3	3	3	3	4	3	4	2	3	3	2	4	4	3	2	3	3	4	4	4	4	3	4	4	3	3	4	3	3
684	2	22	Heilongjiang	Qiqihar	Gannan People 's Hospital	2	2	2	4	4	2	4	3	5	5	3	1	4	5	1	3	1	1	3	5	5	5	5	3	4	4	2	4	5	5	2
685	2	28	Heilongjiang	Qiqihar	Gannan People 's Hospital	2	2	2	4	2	2	3	3	5	5	3	1	5	5	3	1	1	1	1	5	5	5	5	2	5	5	2	4	5	5	2
686	2	46	Heilongjiang	Qiqihar	Gannan People 's Hospital	2	4	4	4	4	4	4	4	4	4	3	4	2	4	4	4	4	4	4	2	2	2	2	3	3	3	4	4	5	4	4
687	2	27	Heilongjiang	Qiqihar	Gannan People 's Hospital	2	5	5	5	4	4	3	3	5	5	3	3	3	3	1	3	3	3	3	1	1	1	1	3	3	3	4	4	5	5	3
688	2	52	Heilongjiang	Qiqihar	Gannan People 's Hospital	2	4	3	4	4	4	5	4	4	4	4	4	4	4	4	4	4	4	4	2	2	2	2	4	4	4	4	4	4	4	4
689	2	32	Heilongjiang	Qiqihar	Gannan People 's Hospital	2	4	5	5	4	4	4	4	4	4	4	3	3	4	4	4	4	4	4	3	1	1	1	4	4	4	4	3	4	4	4
690	2	18	Heilongjiang	Qiqihar	Gannan People 's Hospital	2	5	1	5	5	5	4	5	5	5	5	1	5	5	5	5	5	5	5	5	4	5	5	5	5	5	4	5	5	5	5
691	2	22	Heilongjiang	Qiqihar	Gannan People 's Hospital	2	4	2	2	4	3	2	4	5	3	5	4	2	3	2	1	4	1	4	3	2	5	4	2	3	4	3	3	4	1	4
692	2	23	Heilongjiang	Qiqihar	Gannan People 's Hospital	2	4	2	4	5	4	4	2	2	3	3	5	3	2	3	3	1	4	3	2	3	2	3	2	3	3	3	3	5	3	3
693	1	18	Heilongjiang	Qiqihar	Gannan People 's Hospital	2	4	1	4	5	4	4	3	4	2	3	2	3	3	2	4	2	3	3	2	3	3	4	2	3	4	2	3	1	2	3
694	2	51	Heilongjiang	Qiqihar	Gannan People 's Hospital	2	1	3	3	1	4	5	4	3	3	1	3	2	5	5	5	5	5	5	1	4	3	4	3	3	3	3	1	5	1	4
695	1	30	Heilongjiang	Qiqihar	Gannan People 's Hospital	3	999	999	4	4	4	4	3	3	3	4	3	4	4	4	4	4	3	3	4	4	2	2	999	3	3	999	3	3	1	3
696	2	24	Heilongjiang	Qiqihar	Gannan People 's Hospital	3	4	4	3	4	4	3	4	4	4	4	4	3	4	4	4	5	4	4	2	3	3	3	3	4	4	4	4	3	3	3
697	1	25	Heilongjiang	Qiqihar	Gannan People 's Hospital	3	4	3	3	3	3	4	3	3	3	3	2	4	3	2	3	3	2	2	4	4	3	2	4	3	2	2	4	3	3	3
698	2	25	Heilongjiang	Qiqihar	Gannan People 's Hospital	3	3	3	4	4	2	4	4	4	3	3	4	3	4	4	3	4	3	4	3	3	3	4	3	3	3	4	4	2	3	3
699	2	30	Heilongjiang	Qiqihar	Gannan People 's Hospital	3	3	4	3	4	3	4	3	4	4	4	4	3	3	4	4	3	3	4	3	3	3	3	4	4	4	4	3	4	3	3
700	2	58	Heilongjiang	Qiqihar	Gannan People 's Hospital	3	4	3	4	4	3	4	3	4	4	3	3	3	4	3	4	3	4	4	3	3	3	2	4	3	2	2	3	3	4	3
701	1	50	Heilongjiang	Qiqihar	Gannan People 's Hospital	3	5	4	5	4	5	5	2	4	3	3	3	3	5	4	4	4	4	4	3	3	4	3	3	3	3	2	5	5	4	4
702	2	24	Heilongjiang	Qiqihar	Gannan People 's Hospital	3	3	3	3	3	4	3	3	3	3	3	3	3	3	3	3	3	3	3	3	3	3	3	3	3	3	3	3	3	3	3
703	1	47	Heilongjiang	Qiqihar	Gannan People 's Hospital	3	4	2	4	4	4	4	4	4	4	4	3	4	4	4	4	3	4	4	4	4	4	4	3	3	4	4	3	4	3	4
704	2	47	Heilongjiang	Qiqihar	Gannan People 's Hospital	3	3	4	4	3	4	4	4	4	4	4	4	4	4	4	4	4	4	4	4	3	4	2	4	4	4	4	4	4	4	4
705	2	50	Heilongjiang	Qiqihar	Gannan People 's Hospital	3	4	5	4	4	4	4	5	4	4	2	4	4	2	5	5	5	5	5	2	2	2	2	4	4	4	4	2	2	5	5
706	2	27	Heilongjiang	Qiqihar	Gannan People 's Hospital	3	3	3	4	4	4	4	4	4	3	3	4	3	4	3	3	3	3	3	3	3	3	3	4	4	4	4	4	4	4	4
707	1	54	Heilongjiang	Qiqihar	Gannan People 's Hospital	4	4	3	4	3	4	4	4	4	4	4	2	4	5	4	4	3	4	4	2	4	2	2	4	5	4	4	4	4	4	4
708	2	33	Heilongjiang	Qiqihar	Gannan People 's Hospital	4	3	3	2	2	2	3	2	3	3	2	5	3	3	2	2	2	2	2	3	3	3	3	3	3	2	2	3	2	2	3
709	2	23	Heilongjiang	Qiqihar	Gannan People 's Hospital	5	4	4	5	4	4	5	4	4	3	3	4	3	3	4	4	4	4	4	2	3	2	3	4	4	4	999	5	4	4	4
710	2	25	Heilongjiang	Qiqihar	Gannan People 's Hospital	5	4	4	4	4	4	4	3	3	3	4	2	4	4	4	3	3	4	3	2	2	4	4	4	2	3	3	4	4	4	4
711	2	26	Heilongjiang	Qiqihar	Gannan People 's Hospital	5	4	4	4	4	4	4	3	4	4	3	3	3	3	4	4	3	4	3	1	3	1	1	3	4	4	4	4	3	3	4
712	1	46	Heilongjiang	Qiqihar	Gannan People 's Hospital	5	4	4	4	4	4	4	4	4	3	3	4	3	4	4	4	4	4	4	2	2	2	2	4	4	4	4	3	4	4	4
713	2	44	Heilongjiang	Qiqihar	Gannan People 's Hospital	5	5	3	5	4	4	5	4	4	3	3	3	4	4	4	4	4	4	4	3	3	3	3	4	3	3	4	4	4	4	4
714	2	40	Heilongjiang	Qiqihar	Gannan Chinese medicine hospital	1	4	3	3	4	4	4	4	4	3	3	3	3	2	3	3	3	4	3	2	4	3	3	3	4	3	3	4	4	4	4
715	1	43	Heilongjiang	Qiqihar	Gannan Chinese medicine hospital	1	3	4	3	3	2	5	5	5	5	5	3	5	5	5	1	1	1	1	1	5	5	5	5	5	5	5	5	5	5	5
716	1	39	Heilongjiang	Qiqihar	Gannan Chinese medicine hospital	1	3	4	3	3	2	5	5	5	5	5	3	5	5	1	1	1	1	1	1	5	5	5	5	5	5	5	5	5	5	5
717	2	26	Heilongjiang	Qiqihar	Gannan Chinese medicine hospital	1	5	4	4	5	5	4	4	4	3	1	5	5	3	5	5	5	5	5	1	2	1	1	5	5	5	4	5	4	4	5
718	2	40	Heilongjiang	Qiqihar	Gannan Chinese medicine hospital	1	5	4	4	5	5	4	4	4	3	1	5	5	3	5	5	5	5	5	1	2	1	1	5	5	4	2	5	4	4	5
719	1	40	Heilongjiang	Qiqihar	Gannan Chinese medicine hospital	1	4	4	3	5	5	5	4	4	4	4	2	4	4	4	4	4	4	4	4	4	2	2	3	3	4	4	4	4	4	4
720	1	41	Heilongjiang	Qiqihar	Gannan Chinese medicine hospital	1	4	4	3	5	5	5	4	4	4	4	2	4	4	4	4	4	4	4	4	4	2	2	3	3	4	4	4	4	4	4
721	2	41	Heilongjiang	Qiqihar	Gannan Chinese medicine hospital	1	4	4	4	2	4	4	4	999	4	4	2	2	4	4	4	1	4	4	4	4	4	4	4	4	4	4	4	4	3	4
722	1	38	Heilongjiang	Qiqihar	Gannan Chinese medicine hospital	1	3	4	4	4	4	999	3	3	3	3	2	3	2	4	3	3	2	3	3	4	4	4	3	4	3	3	3	3	3	4
723	2	30	Heilongjiang	Qiqihar	Gannan Chinese medicine hospital	1	3	3	2	3	3	4	3	3	3	2	4	1	3	5	4	999	3	5	5	4	4	4	4	3	4	3	3	4	3	4
724	2	43	Heilongjiang	Qiqihar	Gannan Chinese medicine hospital	1	4	3	4	4	4	4	3	4	4	3	4	3	4	4	4	3	4	4	4	4	4	4	4	4	4	4	4	4	4	4
725	1	32	Heilongjiang	Qiqihar	Gannan Chinese medicine hospital	1	4	3	4	4	4	4	4	4	3	4	4	4	4	4	4	3	4	4	4	4	4	3	4	4	4	4	3	4	4	4
726	2	34	Heilongjiang	Qiqihar	Gannan Chinese medicine hospital	1	4	5	4	4	4	5	4	4	3	999	4	3	3	5	5	5	4	4	2	3	2	3	4	4	4	4	3	3	3	3
727	1	34	Heilongjiang	Qiqihar	Gannan Chinese medicine hospital	1	3	3	3	3	3	3	3	3	3	3	3	3	3	3	3	3	3	3	4	4	3	3	2	3	3	3	3	3	3	3
728	2	32	Heilongjiang	Qiqihar	Gannan Chinese medicine hospital	1	4	4	4	3	2	4	3	3	4	2	3	3	3	1	2	2	1	2	3	3	2	3	3	3	3	4	3	3	3	4
729	1	33	Heilongjiang	Qiqihar	Gannan Chinese medicine hospital	1	4	4	4	4	4	4	4	4	4	4	4	3	3	4	4	4	4	4	2	3	2	2	3	3	3	3	3	4	4	4
730	2	29	Heilongjiang	Qiqihar	Gannan Chinese medicine hospital	1	3	5	4	4	4	3	3	2	2	2	3	3	3	3	4	3	3	3	3	3	3	3	3	999	3	2	3	3	2	2
731	2	28	Heilongjiang	Qiqihar	Gannan Chinese medicine hospital	1	3	3	3	3	3	3	3	3	3	3	3	3	3	3	3	3	3	3	3	3	3	3	3	3	3	3	3	3	3	3
732	2	52	Heilongjiang	Qiqihar	Gannan Chinese medicine hospital	1	3	2	3	3	3	5	5	5	5	5	3	3	5	3	3	3	3	3	3	3	3	3	5	4	4	4	5	5	5	5
733	1	41	Heilongjiang	Qiqihar	Gannan Chinese medicine hospital	1	5	5	5	4	4	5	4	4	3	4	4	3	4	5	4	4	4	4	4	4	3	2	5	4	4	2	4	4	3	4
734	1	31	Heilongjiang	Qiqihar	Gannan Chinese medicine hospital	1	3	4	4	2	3	4	3	3	3	3	2	3	4	3	3	3	3	3	3	2	2	2	4	4	4	4	3	2	3	3
735	1	44	Heilongjiang	Qiqihar	Gannan Chinese medicine hospital	1	4	4	4	4	4	4	4	4	4	4	4	4	4	4	4	4	4	4	4	4	4	4	3	4	4	4	4	4	4	4
736	2	36	Heilongjiang	Qiqihar	Gannan Chinese medicine hospital	2	5	5	5	5	5	5	5	5	5	5	5	5	5	5	5	5	5	5	1	5	1	5	5	5	5	5	5	5	5	5
737	2	35	Heilongjiang	Qiqihar	Gannan Chinese medicine hospital	2	5	4	4	5	5	4	4	4	3	1	5	5	3	5	5	5	5	5	1	2	1	1	5	5	5	4	5	4	4	5
738	2	23	Heilongjiang	Qiqihar	Gannan Chinese medicine hospital	2	5	5	5	5	5	5	2	3	3	4	1	3	4	3	5	5	5	5	3	4	3	3	5	5	4	2	5	5	4	5
739	2	49	Heilongjiang	Qiqihar	Gannan Chinese medicine hospital	2	4	3	4	4	4	4	3	4	4	3	4	3	4	4	4	3	4	4	3	4	4	4	4	4	4	4	4	4	4	4
740	2	35	Heilongjiang	Qiqihar	Gannan Chinese medicine hospital	2	2	999	4	3	3	3	5	3	1	1	3	5	5	5	3	3	3	5	5	5	5	5	3	5	3	999	999	5	3	5
741	2	26	Heilongjiang	Qiqihar	Gannan Chinese medicine hospital	2	3	4	4	3	3	4	4	4	5	5	2	4	4	1	3	1	1	2	3	5	1	2	3	3	2	3	5	3	3	3
742	2	26	Heilongjiang	Qiqihar	Gannan Chinese medicine hospital	2	1	3	999	4	4	3	4	3	3	1	3	3	4	1	3	1	1	1	5	5	5	5	4	4	3	3	3	1	3	3
743	2	42	Heilongjiang	Qiqihar	Gannan Chinese medicine hospital	2	2	4	4	4	4	3	4	4	3	2	3	4	4	3	3	3	3	3	4	4	2	4	4	4	3	3	4	4	4	4
744	2	22	Heilongjiang	Qiqihar	Gannan Chinese medicine hospital	2	999	3	999	999	999	4	3	3	3	3	2	3	3	3	3	3	3	3	3	4	4	4	2	3	3	3	4	3	4	4
745	2	40	Heilongjiang	Qiqihar	Gannan Chinese medicine hospital	2	4	4	4	4	4	4	4	4	4	4	4	3	3	4	4	4	4	4	4	3	2	2	999	999	999	999	4	4	4	4
746	2	31	Heilongjiang	Qiqihar	Gannan Chinese medicine hospital	2	3	2	4	3	4	4	4	3	3	4	2	3	4	3	3	4	3	3	3	4	4	4	3	3	3	3	3	3	4	4
747	2	21	Heilongjiang	Qiqihar	Gannan Chinese medicine hospital	2	3	3	4	3	4	4	4	3	3	4	2	3	4	3	3	4	3	3	4	4	4	4	3	3	3	3	3	3	4	4
748	2	22	Heilongjiang	Qiqihar	Gannan Chinese medicine hospital	2	4	999	4	4	4	4	3	3	3	3	3	3	3	3	3	3	3	3	3	3	3	3	3	3	3	3	3	3	3	3
749	2	22	Heilongjiang	Qiqihar	Gannan Chinese medicine hospital	2	3	3	4	3	4	4	4	3	3	4	2	3	4	3	3	4	3	3	4	4	4	4	3	3	3	3	3	3	3	4
750	2	21	Heilongjiang	Qiqihar	Gannan Chinese medicine hospital	2	4	3	5	4	4	3	2	3	3	3	4	3	4	4	4	2	4	4	5	5	3	4	3	4	2	3	4	3	1	3
751	2	35	Heilongjiang	Qiqihar	Gannan Chinese medicine hospital	2	4	5	5	4	3	5	5	4	3	4	999	5	5	5	5	5	5	5	4	1	4	4	5	5	4	3	4	3	2	3
752	2	29	Heilongjiang	Qiqihar	Gannan Chinese medicine hospital	2	3	5	4	4	4	3	3	2	2	3	3	3	2	3	3	4	3	3	3	3	3	3	3	999	3	2	3	3	2	2
753	2	47	Heilongjiang	Qiqihar	Gannan Chinese medicine hospital	2	4	4	5	5	5	5	5	5	999	5	999	5	999	5	5	5	5	5	4	999	999	999	5	5	2	2	999	5	5	5
754	2	25	Heilongjiang	Qiqihar	Gannan Chinese medicine hospital	2	5	5	5	5	5	5	5	5	5	5	999	5	5	5	5	5	5	5	1	1	1	1	5	5	5	5	5	5	5	5
755	2	37	Heilongjiang	Qiqihar	Gannan Chinese medicine hospital	2	4	4	4	4	4	4	4	4	4	4	3	4	4	4	4	4	4	4	2	3	2	1	4	4	4	4	4	4	4	4
756	2	27	Heilongjiang	Qiqihar	Gannan Chinese medicine hospital	2	5	2	5	5	5	5	5	5	5	5	4	4	5	5	5	5	5	5	2	4	2	2	4	4	4	4	4	4	4	4
757	2	30	Heilongjiang	Qiqihar	Gannan Chinese medicine hospital	2	3	4	4	3	4	4	4	4	3	4	3	2	3	2	3	3	3	4	3	4	2	3	3	3	3	4	4	999	3	4
758	2	22	Heilongjiang	Qiqihar	Gannan Chinese medicine hospital	2	3	4	3	3	3	4	4	5	5	4	4	5	5	4	3	3	3	2	2	3	3	3	3	3	3	2	5	4	3	5
759	2	24	Heilongjiang	Qiqihar	Gannan Chinese medicine hospital	2	3	4	3	4	4	4	3	4	4	3	4	5	4	4	3	3	3	2	3	3	3	3	3	4	4	4	4	4	3	4
760	2	42	Heilongjiang	Qiqihar	Gannan Chinese medicine hospital	3	4	2	4	3	3	4	4	3	3	3	3	4	3	4	4	4	4	4	3	2	3	3	4	4	4	4	3	3	3	4
761	1	35	Heilongjiang	Qiqihar	Gannan Chinese medicine hospital	3	4	2	4	5	4	3	3	3	3	3	3	3	3	4	4	4	4	4	2	2	2	2	5	5	5	5	5	5	5	5
762	2	50	Heilongjiang	Qiqihar	Gannan Chinese medicine hospital	3	4	4	4	3	4	4	999	3	3	3	999	3	4	5	4	3	4	3	999	3	999	999	4	4	4	3	3	3	3	4
763	1	24	Heilongjiang	Qiqihar	Gannan Chinese medicine hospital	3	999	999	999	4	4	999	3	4	4	3	2	5	4	3	3	3	3	3	3	4	3	4	5	5	5	5	4	4	4	4
764	2	24	Heilongjiang	Qiqihar	Gannan Chinese medicine hospital	3	4	4	4	4	5	5	4	4	999	4	4	4	4	3	4	3	3	3	4	4	4	4	3	4	4	4	5	5	5	4
765	2	25	Heilongjiang	Qiqihar	Gannan Chinese medicine hospital	4	5	1	5	5	5	5	5	5	5	5	4	5	5	5	5	5	5	5	3	5	5	5	5	5	5	5	5	5	5	5
766	2	27	Heilongjiang	Qiqihar	Gannan Chinese medicine hospital	4	999	999	999	999	999	999	5	4	5	4	4	5	5	4	5	3	4	5	1	5	3	3	5	5	3	3	4	3	5	3
767	2	24	Heilongjiang	Qiqihar	Gannan Chinese medicine hospital	4	4	5	5	5	4	4	5	4	5	4	5	5	4	4	5	2	3	4	3	4	4	4	5	5	5	5	5	5	5	5
768	2	50	Heilongjiang	Qiqihar	Gannan Chinese medicine hospital	4	999	999	999	4	4	999	3	4	3	3	2	3	4	4	4	3	4	4	3	3	4	4	3	3	3	3	2	3	3	4
769	2	43	Heilongjiang	Qiqihar	Gannan Chinese medicine hospital	4	4	4	3	3	4	3	3	3	3	3	3	999	3	4	4	4	4	4	4	4	4	4	3	4	3	3	3	3	3	3
770	2	24	Heilongjiang	Qiqihar	Gannan Chinese medicine hospital	4	3	4	4	4	4	5	5	4	3	3	3	3	4	3	4	3	3	4	2	3	2	3	4	4	3	3	4	3	4	4
771	2	36	Heilongjiang	Qiqihar	Gannan Chinese medicine hospital	4	3	999	5	999	4	999	3	3	3	3	3	4	999	3	3	3	3	3	1	3	2	3	4	4	999	999	5	3	5	4
772	2	27	Heilongjiang	Qiqihar	Gannan Chinese medicine hospital	4	4	999	4	4	4	4	3	4	3	3	3	3	3	4	4	4	4	4	4	4	4	4	4	4	4	4	3	3	4	4
773	2	49	Heilongjiang	Qiqihar	Gannan Chinese medicine hospital	4	4	3	4	4	4	4	3	3	3	3	3	3	3	3	3	3	3	3	2	2	2	2	3	4	3	3	4	3	3	3
774	1	28	Heilongjiang	Qiqihar	Gannan Chinese medicine hospital	4	5	2	4	4	4	4	999	999	999	999	999	3	999	2	1	1	1	1	1	3	2	2	3	3	4	4	4	3	3	3
775	1	41	Heilongjiang	Qiqihar	Gannan Chinese medicine hospital	4	3	3	3	3	3	3	3	3	3	3	3	3	3	3	3	4	4	1	3	3	3	3	3	3	3	3	3	3	3	3
776	2	25	Heilongjiang	Qiqihar	Gannan Chinese medicine hospital	5	3	4	3	3	4	4	3	4	3	3	3	3	4	3	3	3	3	3	2	3	2	4	3	4	4	4	3	3	4	4
777	2	42	Heilongjiang	Qiqihar	Gannan Chinese medicine hospital	5	4	5	4	4	4	4	4	4	4	4	3	3	4	4	4	4	4	4	3	3	4	4	4	4	4	4	4	4	4	4
778	2	29	Heilongjiang	Qiqihar	Gannan Chinese medicine hospital	5	3	3	3	3	3	3	5	5	5	3	4	5	5	5	5	5	5	5	2	4	3	4	5	5	5	999	5	5	5	5
779	2	23	Heilongjiang	Qiqihar	Gannan Chinese medicine hospital	5	3	3	3	3	3	3	2	3	2	3	3	3	3	3	2	2	3	3	3	3	3	3	3	3	3	3	3	3	3	3
780	2	41	Heilongjiang	Qiqihar	Gannan Chinese medicine hospital		4	999	4	999	4	3	2	999	4	4	2	4	999	2	4	4	4	4	999	2	999	3	4	3	3	3	3	4	3	4
781	2	52	Heilongjiang	Qiqihar	Gannan Chinese medicine hospital		3	4	2	4	2	2	2	4	4	2	2	3	3	4	999	4	2	3	4	3	2	2	4	1	2	3	1	3	4	2
782	1	30	Heilongjiang	Qiqihar	Gannan Chinese medicine hospital		5	1	5	5	5	5	5	5	5	5	1	5	5	5	5	5	5	5	5	5	5	5	4	4	4	4	5	5	5	5
783	1	33	Heilongjiang	Harbin	The Second Affiliated Hospital of Harbin Medical University	1	5	5	5	5	5	5	5	5	5	5	999	5	5	5	5	5	5	5	3	5	4	4	5	5	5	5	5	5	5	5
784	2	54	Heilongjiang	Harbin	The Second Affiliated Hospital of Harbin Medical University	1	4	4	3	3	3	4	3	3	3	3	3	3	3	2	3	3	3	3	3	3	3	3	3	4	4	4	4	5	5	5
785	2	51	Heilongjiang	Harbin	The Second Affiliated Hospital of Harbin Medical University	1	3	3	3	3	3	3	3	3	3	3	3	3	3	3	3	3	3	3	3	3	3	3	3	3	3	3	3	3	3	3
786	1	32	Heilongjiang	Harbin	The Second Affiliated Hospital of Harbin Medical University	1	3	2	4	3	4	3	3	4	4	4	2	3	4	999	2	3	2	1	5	5	5	5	3	3	3	3	3	3	4	3
787	2	32	Heilongjiang	Harbin	The Second Affiliated Hospital of Harbin Medical University	1	3	3	3	3	3	3	4	4	4	4	2	4	4	3	3	3	3	3	4	4	4	4	4	4	4	3	4	4	4	4
788	2	31	Heilongjiang	Harbin	The Second Affiliated Hospital of Harbin Medical University	1	3	1	5	3	3	5	5	5	5	5	1	3	5	3	3	3	3	3	4	4	4	4	5	5	5	5	5	5	5	5
789	2	34	Heilongjiang	Harbin	The Second Affiliated Hospital of Harbin Medical University	1	5	999	5	5	5	5	5	5	5	5	999	5	5	5	5	5	5	5	999	999	999	999	5	5	5	5	5	5	5	5
790	2	46	Heilongjiang	Harbin	The Second Affiliated Hospital of Harbin Medical University	1	4	3	4	4	4	3	3	3	2	3	3	3	3	3	3	3	3	3	4	4	4	4	3	3	3	3	3	3	3	3
791	1	42	Heilongjiang	Harbin	The Second Affiliated Hospital of Harbin Medical University	1	4	4	2	4	4	4	4	4	4	4	2	2	4	4	4	2	4	4	4	4	2	2	2	5	5	5	4	4	4	4
792	1	48	Heilongjiang	Harbin	The Second Affiliated Hospital of Harbin Medical University	1	5	5	5	5	5	5	3	5	4	5	1	5	3	4	4	5	3	4	4	4	4	4	4	4	5	4	5	5	5	5
793	1	59	Heilongjiang	Harbin	The Second Affiliated Hospital of Harbin Medical University	1	3	999	2	2	4	3	3	4	4	4	4	2	4	5	5	4	5	5	4	4	2	4	4	4	4	4	4	4	4	4
794	1	36	Heilongjiang	Harbin	The Second Affiliated Hospital of Harbin Medical University	1	5	999	5	5	5	5	1	4	5	4	3	4	4	5	4	3	4	4	5	5	5	5	3	3	4	4	2	2	2	3
795	1	55	Heilongjiang	Harbin	The Second Affiliated Hospital of Harbin Medical University	1	3	3	3	3	3	3	3	3	3	3	3	3	3	3	3	3	3	3	3	3	3	3	3	3	3	3	3	3	3	3
796	1	48	Heilongjiang	Harbin	The Second Affiliated Hospital of Harbin Medical University	1	4	4	4	4	4	4	3	4	4	2	3	3	4	3	2	2	3	2	5	5	5	5	2	3	3	3	4	2	3	4
797	1	46	Heilongjiang	Harbin	The Second Affiliated Hospital of Harbin Medical University	1	4	4	4	4	4	5	3	3	3	3	5	3	4	4	4	2	4	3	4	4	4	4	4	4	3	3	3	5	5	3
798	1	31	Heilongjiang	Harbin	The Second Affiliated Hospital of Harbin Medical University	1	3	3	3	3	3	4	3	3	3	3	3	3	3	3	3	3	3	3	3	3	3	3	3	4	4	4	3	3	3	4
799	1	37	Heilongjiang	Harbin	The Second Affiliated Hospital of Harbin Medical University	1	4	4	4	4	4	4	3	4	4	4	3	4	4	3	3	3	3	3	3	4	3	4	3	3	3	3	4	3	4	3
800	2	30	Heilongjiang	Harbin	The Second Affiliated Hospital of Harbin Medical University	1	4	4	4	4	4	4	4	4	4	4	4	4	4	3	4	4	3	4	4	4	3	4	2	4	4	3	4	4	4	4
801	2	41	Heilongjiang	Harbin	The Second Affiliated Hospital of Harbin Medical University	2	3	5	5	3	5	5	5	3	4	5	3	3	3	5	5	5	5	5	3	3	3	3	5	5	5	5	3	4	5	4
802	2	23	Heilongjiang	Harbin	The Second Affiliated Hospital of Harbin Medical University	2	3	5	5	5	5	5	5	5	5	5	5	5	5	5	5	4	5	5	5	5	5	5	5	5	5	4	5	5	5	5
803	2	29	Heilongjiang	Harbin	The Second Affiliated Hospital of Harbin Medical University	2	4	4	3	3	3	2	4	4	3	2	3	5	3	3	3	3	4	2	4	3	2	2	2	3	2	4	3	2	3	4
804	2	25	Heilongjiang	Harbin	The Second Affiliated Hospital of Harbin Medical University	2	2	3	3	4	3	4	2	3	3	2	4	2	2	2	3	3	3	2	2	3	3	3	3	3	3	3	4	3	4	3
805	2	24	Heilongjiang	Harbin	The Second Affiliated Hospital of Harbin Medical University	2	2	4	4	4	4	4	3	4	3	3	3	4	4	4	4	4	3	3	4	4	4	4	3	4	4	4	4	4	3	4
806	2	24	Heilongjiang	Harbin	The Second Affiliated Hospital of Harbin Medical University	2	4	4	4	4	4	4	3	4	3	3	3	3	4	3	4	3	3	4	4	4	4	4	3	4	4	3	4	3	4	4
807	2	28	Heilongjiang	Harbin	The Second Affiliated Hospital of Harbin Medical University	2	5	1	5	5	5	5	5	5	5	5	1	5	5	5	5	5	5	5	5	5	5	5	5	5	5	5	5	5	5	5
808	2	43	Heilongjiang	Harbin	The Second Affiliated Hospital of Harbin Medical University	2	5	1	5	5	5	5	5	5	5	5	1	5	5	5	5	5	5	5	5	5	5	5	4	4	4	4	5	5	5	5
809	2	40	Heilongjiang	Harbin	The Second Affiliated Hospital of Harbin Medical University	2	5	1	5	5	5	5	5	5	5	5	1	5	5	5	5	5	5	5	5	5	5	5	5	5	5	5	5	5	5	5
810	2	50	Heilongjiang	Harbin	The Second Affiliated Hospital of Harbin Medical University	2	3	3	3	3	3	3	3	4	3	4	3	4	4	3	4	4	4	4	3	3	3	3	3	4	4	4	3	3	3	3
811	2	32	Heilongjiang	Harbin	The Second Affiliated Hospital of Harbin Medical University	2	3	4	4	3	3	5	5	5	5	5	3	5	5	5	5	5	5	5	4	4	4	4	4	4	4	2	4	4	4	3
812	2	25	Heilongjiang	Harbin	The Second Affiliated Hospital of Harbin Medical University	2	4	999	5	4	4	5	4	4	4	4	999	4	4	5	5	5	5	5	999	3	3	3	3	3	3	3	5	5	5	5
813	2	41	Heilongjiang	Harbin	The Second Affiliated Hospital of Harbin Medical University	2	3	3	3	3	3	3	3	3	3	3	3	3	3	3	3	3	3	3	3	3	3	3	3	3	3	3	3	3	3	3
814	2	23	Heilongjiang	Harbin	The Second Affiliated Hospital of Harbin Medical University	2	5	1	5	5	5	3	3	3	3	3	3	3	3	3	3	3	3	3	3	3	3	3	3	3	3	3	5	5	5	5
815	2	25	Heilongjiang	Harbin	The Second Affiliated Hospital of Harbin Medical University	2	5	1	5	5	5	5	3	3	3	3	3	3	3	3	3	3	3	3	3	3	3	3	3	3	3	3	5	5	5	5
816	2	43	Heilongjiang	Harbin	The Second Affiliated Hospital of Harbin Medical University	2	5	1	5	5	5	5	3	3	3	3	3	3	3	3	3	3	3	3	3	3	3	3	3	3	3	3	5	5	5	5
817	2	30	Heilongjiang	Harbin	The Second Affiliated Hospital of Harbin Medical University	2	5	1	5	5	5	5	3	3	3	3	3	3	3	3	3	3	3	3	3	3	3	3	3	3	3	3	5	5	5	5
818	2	26	Heilongjiang	Harbin	The Second Affiliated Hospital of Harbin Medical University	2	5	1	5	5	5	3	3	3	3	3	3	3	3	3	3	3	3	3	3	3	3	3	3	3	3	3	5	5	5	5
819	2	22	Heilongjiang	Harbin	The Second Affiliated Hospital of Harbin Medical University	2	3	3	3	3	3	4	3	3	3	3	3	3	3	3	3	3	3	3	3	3	3	3	3	3	3	3	5	5	5	5
820	2	26	Heilongjiang	Harbin	The Second Affiliated Hospital of Harbin Medical University	2	3	4	3	3	3	4	4	4	4	4	2	4	4	4	4	4	4	4	4	4	4	4	4	4	4	4	4	4	4	4
821	2	32	Heilongjiang	Harbin	The Second Affiliated Hospital of Harbin Medical University	2	4	4	2	4	4	4	4	4	4	4	4	4	4	3	3	4	3	4	4	4	4	4	4	4	3	3	4	4	4	4
822	2	24	Heilongjiang	Harbin	The Second Affiliated Hospital of Harbin Medical University	2	4	4	5	5	5	5	4	4	4	4	4	4	4	4	4	4	4	4	3	4	3	3	3	3	3	3	5	4	4	4
823	2	42	Heilongjiang	Harbin	The Second Affiliated Hospital of Harbin Medical University	2	3	4	4	4	4	4	3	3	4	3	3	4	4	3	3	4	3	3	4	4	4	4	3	3	3	3	4	4	4	4
824	2	41	Heilongjiang	Harbin	The Second Affiliated Hospital of Harbin Medical University	2	3	5	4	3	4	4	5	4	4	4	3	4	5	3	2	1	3	4	4	4	4	5	4	4	4	4	4	4	4	4
825	2	28	Heilongjiang	Harbin	The Second Affiliated Hospital of Harbin Medical University	2	4	3	4	4	5	5	4	3	3	3	3	3	3	4	5	3	5	4	2	2	1	1	3	4	3	2	4	4	4	4
826	2	44	Heilongjiang	Harbin	The Second Affiliated Hospital of Harbin Medical University	2	3	3	3	3	3	3	4	4	4	4	2	4	4	3	3	3	3	3	3	3	3	3	3	3	3	3	3	3	3	3
827	2	26	Heilongjiang	Harbin	The Second Affiliated Hospital of Harbin Medical University	2	5	1	5	5	5	3	3	3	3	3	3	3	3	3	3	3	3	3	3	3	3	3	3	3	3	3	5	5	5	5
828	2	35	Heilongjiang	Harbin	The Second Affiliated Hospital of Harbin Medical University	2	3	3	3	3	3	3	3	3	3	3	3	3	3	3	3	3	3	3	3	3	3	3	3	3	3	3	3	3	3	3
829	1	29	Heilongjiang	Harbin	The Second Affiliated Hospital of Harbin Medical University	3	4	2	4	4	4	4	4	4	4	4	2	4	4	4	4	4	4	4	4	4	4	4	4	4	4	4	4	4	4	4
830	1	44	Heilongjiang	Harbin	The Second Affiliated Hospital of Harbin Medical University	3	999	999	999	999	999	3	3	3	3	3	3	3	3	3	3	3	3	3	3	3	3	3	3	3	3	3	3	3	3	3
831	2	48	Heilongjiang	Harbin	The Second Affiliated Hospital of Harbin Medical University	3	4	5	4	4	4	4	3	4	4	5	4	2	4	5	5	5	5	5	2	2	2	2	4	4	4	5	4	5	5	5
832	2	54	Heilongjiang	Harbin	The Second Affiliated Hospital of Harbin Medical University	3	4	1	4	4	4	4	999	4	4	999	2	999	4	4	4	4	4	4	4	4	4	4	4	4	4	5	4	5	5	5
833	2	29	Heilongjiang	Harbin	The Second Affiliated Hospital of Harbin Medical University	3	3	3	3	3	3	3	3	3	3	3	3	3	3	3	3	3	3	3	3	3	3	3	3	3	3	3	3	3	3	3
834	2	54	Heilongjiang	Harbin	The Second Affiliated Hospital of Harbin Medical University	4	4	4	4	4	4	4	4	2	4	4	4	4	4	4	4	4	999	4	4	4	4	4	4	4	4	4	4	4	4	4
835	2	26	Heilongjiang	Harbin	The Second Affiliated Hospital of Harbin Medical University	4	4	2	4	4	4	4	4	4	4	4	2	4	4	4	4	4	4	4	4	4	4	4	3	3	3	3	4	4	4	4
836	2	26	Heilongjiang	Harbin	The Second Affiliated Hospital of Harbin Medical University	5	4	4	4	3	4	4	4	4	3	4	5	4	4	4	4	5	4	4	4	4	4	4	4	4	4	4	4	5	3	4
837	2	27	Heilongjiang	Harbin	The Fourth Affiliated Hospital of Harbin Medical University	1	4	999	1	4	4	5	3	4	4	4	2	4	4	4	4	4	3	4	3	4	4	4	5	5	5	5	5	5	5	5
838	1	32	Heilongjiang	Harbin	The Fourth Affiliated Hospital of Harbin Medical University	1	4	3	4	4	4	4	3	4	4	4	2	4	4	2	4	4	4	4	2	2	2	2	4	4	4	4	4	4	4	4
839	1	55	Heilongjiang	Harbin	The Fourth Affiliated Hospital of Harbin Medical University	1	5	999	5	5	5	5	5	5	5	5	999	5	5	5	5	5	5	5	3	3	3	3	5	5	5	5	5	5	5	5
840	1	54	Heilongjiang	Harbin	The Fourth Affiliated Hospital of Harbin Medical University	1	5	3	4	3	3	3	2	2	4	3	4	2	1	4	2	3	4	3	3	4	3	3	5	4	3	4	4	3	3	3
841	2	25	Heilongjiang	Harbin	The Fourth Affiliated Hospital of Harbin Medical University	2	5	1	5	5	5	5	4	4	4	4	2	4	4	4	4	4	4	4	4	4	4	4	4	4	4	4	4	4	4	4
842	2	24	Heilongjiang	Harbin	The Fourth Affiliated Hospital of Harbin Medical University	2	3	3	3	3	3	4	3	3	3	3	3	3	3	3	3	3	3	3	3	3	3	3	4	3	3	3	5	5	5	5
843	2	24	Heilongjiang	Harbin	The Fourth Affiliated Hospital of Harbin Medical University	2	2	3	3	3	3	4	3	3	3	1	3	3	3	3	3	3	3	3	3	3	3	3	3	4	3	4	3	3	3	4
844	2	43	Heilongjiang	Harbin	The Fourth Affiliated Hospital of Harbin Medical University	2	3	2	4	4	4	4	3	3	3	3	4	3	4	2	3	3	3	3	2	4	3	4	4	4	3	4	4	4	4	3
845	1	51	Heilongjiang	Harbin	The Fourth Affiliated Hospital of Harbin Medical University	3	999	999	999	999	999	3	3	3	3	3	3	3	3	3	3	3	3	3	3	3	3	3	3	3	3	3	3	3	3	3
846	1	32	Heilongjiang	Harbin	The Fourth Affiliated Hospital of Harbin Medical University	3	3	3	3	3	3	3	3	3	3	3	3	3	3	3	3	3	3	3	4	4	4	4	3	3	3	3	4	3	3	3
847	2	31	Heilongjiang	Harbin	The Fourth Affiliated Hospital of Harbin Medical University	4	3	4	3	3	3	3	3	4	3	3	2	3	4	3	3	3	3	3	2	4	4	4	3	3	3	3	3	4	3	3
848	1	46	Heilongjiang	Harbin	The Fourth Affiliated Hospital of Harbin Medical University	1	4	2	4	4	4	4	3	3	3	3	3	3	3	3	3	3	3	3	3	3	3	3	4	4	4	4	4	4	4	4
849	1	38	Heilongjiang	Harbin	The Fourth Affiliated Hospital of Harbin Medical University	1	5	5	5	5	5	5	5	4	4	3	4	4	5	5	5	5	5	5	5	5	5	5	5	5	5	5	5	5	5	5
850	1	35	Heilongjiang	Harbin	The Fourth Affiliated Hospital of Harbin Medical University	1	5	5	5	5	5	5	5	5	4	4	3	5	3	4	3	5	5	4	4	4	4	4	4	4	5	4	5	5	5	5
851	1	50	Heilongjiang	Harbin	The Fourth Affiliated Hospital of Harbin Medical University	1	5	1	5	5	5	5	3	3	3	3	3	3	3	3	3	3	3	3	3	3	3	3	3	3	3	3	5	5	5	5
852	1	35	Heilongjiang	Harbin	The Fourth Affiliated Hospital of Harbin Medical University	1	3	3	3	3	4	4	2	3	3	3	4	3	3	5	5	5	5	5	5	5	5	5	4	4	4	4	4	2	2	3
853	1	52	Heilongjiang	Harbin	The Fourth Affiliated Hospital of Harbin Medical University	1	2	3	3	3	3	4	3	3	3	3	3	3	3	4	4	4	4	4	4	3	3	3	3	3	3	3	3	3	3	3
854	2	35	Heilongjiang	Harbin	The Fourth Affiliated Hospital of Harbin Medical University	1	4	4	4	4	4	4	4	4	4	4	4	4	4	4	4	4	4	4	2	2	3	3	4	4	4	4	4	4	4	4
855	2	35	Heilongjiang	Harbin	The Fourth Affiliated Hospital of Harbin Medical University	1	4	4	4	4	4	4	4	4	4	4	4	4	4	4	4	4	4	4	2	2	2	2	4	4	4	4	4	4	4	4
856	2	45	Heilongjiang	Harbin	The Fourth Affiliated Hospital of Harbin Medical University	1	4	4	4	4	4	4	4	4	4	4	4	4	4	4	4	4	4	4	2	2	2	2	4	4	4	4	4	4	4	4
857	2	39	Heilongjiang	Harbin	The Fourth Affiliated Hospital of Harbin Medical University	1	4	4	4	4	4	4	4	4	4	4	4	4	4	4	4	4	4	4	2	2	2	2	4	4	4	4	4	4	4	4
858	1	38	Heilongjiang	Harbin	The Fourth Affiliated Hospital of Harbin Medical University	1	3	999	2	2	4	3	3	4	4	4	4	2	4	5	5	4	5	5	4	4	2	4	4	4	4	4	4	4	4	4
859	1	28	Heilongjiang	Harbin	The Fourth Affiliated Hospital of Harbin Medical University	1	3	3	3	3	3	4	3	3	3	3	3	3	3	3	3	3	3	3	3	3	3	3	4	3	3	3	5	5	5	5
860	2	31	Heilongjiang	Harbin	The Fourth Affiliated Hospital of Harbin Medical University	1	4	2	4	4	4	4	3	3	3	3	2	4	4	4	4	4	4	4	4	4	4	4	3	4	4	4	4	4	4	4
861	2	21	Heilongjiang	Harbin	The Fourth Affiliated Hospital of Harbin Medical University	2	3	2	2	2	2	3	3	1	3	1	4	2	4	3	5	3	4	4	2	4	3	4	5	4	3	4	3	4	3	4
862	2	25	Heilongjiang	Harbin	The Fourth Affiliated Hospital of Harbin Medical University	2	3	3	3	3	3	4	3	3	3	3	3	3	3	3	3	3	3	3	3	3	3	3	3	3	3	3	5	5	5	5
863	2	24	Heilongjiang	Harbin	The Fourth Affiliated Hospital of Harbin Medical University	2	5	999	5	5	5	5	1	4	5	4	3	4	4	5	4	3	4	4	5	5	5	5	3	3	4	4	2	2	2	3
864	1	30	Heilongjiang	Harbin	The Fourth Affiliated Hospital of Harbin Medical University	2	3	3	3	3	3	3	3	3	3	3	3	3	3	3	3	3	3	3	3	3	3	3	3	3	3	3	3	3	3	3
865	1	26	Heilongjiang	Harbin	The Fourth Affiliated Hospital of Harbin Medical University	2	5	999	5	5	5	5	5	5	5	5	999	5	5	5	5	5	5	5	3	3	3	3	5	5	5	5	5	5	5	5
866	2	40	Heilongjiang	Harbin	The Fourth Affiliated Hospital of Harbin Medical University	2	4	4	4	4	4	4	3	4	4	2	3	3	4	3	2	2	3	2	5	5	5	5	2	3	3	3	4	2	3	4
867	2	24	Heilongjiang	Harbin	The Fourth Affiliated Hospital of Harbin Medical University	2	3	4	3	3	3	4	4	4	4	4	2	4	4	4	4	4	4	4	4	4	4	4	4	4	4	4	4	4	4	4
868	1	24	Heilongjiang	Harbin	The Fourth Affiliated Hospital of Harbin Medical University	2	4	999	4	4	4	4	4	4	4	2	2	4	3	999	4	4	4	999	3	3	3	3	4	2	4	4	4	5	5	4
869	1	24	Heilongjiang	Harbin	The Fourth Affiliated Hospital of Harbin Medical University	2	4	3	4	4	4	4	4	4	3	4	4	3	4	4	4	999	4	4	2	3	2	3	4	2	4	4	4	4	4	4
870	2	23	Heilongjiang	Harbin	The Fourth Affiliated Hospital of Harbin Medical University	2	3	2	3	5	5	3	3	3	4	5	1	3	3	4	3	5	4	3	5	3	4	4	4	4	5	4	4	4	3	4
871	2	26	Heilongjiang	Harbin	The Fourth Affiliated Hospital of Harbin Medical University	2	2	4	4	4	4	5	4	4	4	4	2	4	4	4	4	2	2	4	4	4	4	4	4	3	2	999	4	4	4	4
872	2	28	Heilongjiang	Harbin	The Fourth Affiliated Hospital of Harbin Medical University	2	4	4	4	4	4	4	3	3	3	3	3	3	3	3	3	3	3	3	2	3	2	3	4	3	3	3	4	4	4	4
873	2	45	Heilongjiang	Harbin	The Fourth Affiliated Hospital of Harbin Medical University	2	4	4	4	4	4	3	4	4	4	4	4	4	4	3	4	4	4	3	4	4	4	4	3	4	4	3	4	4	3	4
874	2	24	Heilongjiang	Harbin	The Fourth Affiliated Hospital of Harbin Medical University	3	4	4	4	4	4	4	4	4	4	4	2	4	4	4	4	4	4	4	2	4	2	4	4	4	4	4	5	4	5	4
875	2	35	Heilongjiang	Harbin	The Fourth Affiliated Hospital of Harbin Medical University	3	5	1	5	999	4	999	5	4	3	5	4	1	5	5	3	3	4	4	5	5	5	5	4	5	4	4	999	5	4	2
876	2	43	Heilongjiang	Harbin	The Fourth Affiliated Hospital of Harbin Medical University	3	3	3	3	3	3	4	3	3	3	3	3	3	3	3	3	3	3	3	3	3	3	3	3	3	3	3	3	3	3	3
877	1	56	Heilongjiang	Harbin	The Fourth Affiliated Hospital of Harbin Medical University	3	4	2	3	3	4	4	3	4	3	4	4	3	4	4	4	3	3	4	2	2	2	2	3	4	4	3	3	3	4	4
878	2	24	Heilongjiang	Harbin	The Fourth Affiliated Hospital of Harbin Medical University	3	4	3	4	3	3	3	3	3	4	3	2	3	3	4	3	3	3	3	4	3	3	3	3	3	3	4	4	3	3	4
879	2	29	Heilongjiang	Harbin	The Fourth Affiliated Hospital of Harbin Medical University	4	5	3	4	3	3	3	2	2	4	3	4	2	1	4	2	3	4	3	3	4	3	3	5	4	3	4	4	3	3	3
880	2	42	Heilongjiang	Harbin	The Fourth Affiliated Hospital of Harbin Medical University	5	3	3	3	3	3	3	3	3	3	3	3	3	3	3	3	3	3	3	3	3	3	3	3	3	3	3	3	3	3	3
881		35	Heilongjiang	Harbin	The First Affiliated Hospital of Harbin Medical University	1	5	5	5	5	5	5	5	5	5	5	1	5	5	5	5	5	5	5	5	5	5	5	5	5	5	5	5	5	5	5
882	1	35	Heilongjiang	Harbin	The First Affiliated Hospital of Harbin Medical University	1	4	3	4	4	4	4	4	4	4	4	4	4	4	4	4	4	4	4	3	4	3	3	4	4	4	4	4	4	4	4
883	2	30	Heilongjiang	Harbin	The First Affiliated Hospital of Harbin Medical University	1	3	3	3	3	3	3	3	3	3	3	3	3	3	3	3	3	3	3	4	4	4	4	3	3	3	3	3	3	3	3
884	1	49	Heilongjiang	Harbin	The First Affiliated Hospital of Harbin Medical University	1	4	3	4	3	4	5	3	3	3	3	3	3	3	3	4	3	3	4	4	4	4	4	3	4	4	4	3	4	3	3
885	1	36	Heilongjiang	Harbin	The First Affiliated Hospital of Harbin Medical University	1	3	4	4	3	4	3	3	3	3	3	3	3	3	3	3	4	3	3	4	3	3	4	3	4	3	4	3	4	3	4
886	2	35	Heilongjiang	Harbin	The First Affiliated Hospital of Harbin Medical University	1	3	4	4	4	4	3	3	3	3	3	3	3	3	3	3	3	3	3	3	3	3	3	3	3	3	3	3	3	3	3
887	2	21	Heilongjiang	Harbin	The First Affiliated Hospital of Harbin Medical University	2	3	5	3	3	4	4	999	3	3	3	999	3	4	4	4	4	3	4	3	3	3	3	3	3	3	3	3	3	3	4
888	2	26	Heilongjiang	Harbin	The First Affiliated Hospital of Harbin Medical University	2	5	1	5	5	5	5	5	5	5	5	1	5	5	5	5	5	5	5	5	5	5	5	5	5	5	999	5	5	5	5
889	2	25	Heilongjiang	Harbin	The First Affiliated Hospital of Harbin Medical University	2	5	1	5	5	5	5	5	5	5	5	1	5	5	5	5	5	5	5	5	5	5	5	5	5	5	5	5	5	5	5
890	2	36	Heilongjiang	Harbin	The First Affiliated Hospital of Harbin Medical University	2	4	4	4	4	4	4	4	4	4	4	4	4	4	4	4	4	4	4	3	4	4	4	4	4	4	2	4	4	4	4
891	2	30	Heilongjiang	Harbin	The First Affiliated Hospital of Harbin Medical University	1	4	3	4	4	4	4	4	4	3	4	4	3	4	4	4	4	4	4	999	3	999	3	4	2	4	4	4	4	5	4
892	2	36	Heilongjiang	Harbin	The First Affiliated Hospital of Harbin Medical University	1	4	2	5	4	3	5	4	4	5	4	3	4	4	3	5	4	4	4	4	3	5	4	5	4	5	4	3	4	4	5
893	2	33	Heilongjiang	Harbin	The First Affiliated Hospital of Harbin Medical University	1	4	5	4	4	5	4	4	4	4	4	5	4	4	4	4	4	4	4	3	4	3	4	4	4	4	4	4	4	4	3
894	2	38	Heilongjiang	Harbin	The First Affiliated Hospital of Harbin Medical University	1	3	3	3	3	3	3	3	3	3	3	3	3	3	3	3	3	3	3	3	3	3	3	3	3	3	3	3	3	3	3
895	1	35	Heilongjiang	Harbin	The First Affiliated Hospital of Harbin Medical University	1	4	4	4	5	4	4	5	3	4	5	1	4	4	2	5	3	5	3	3	4	4	4	4	4	4	4	4	4	5	4
896	1	47	Heilongjiang	Harbin	The First Affiliated Hospital of Harbin Medical University	1	4	4	2	4	4	4	4	4	4	4	2	4	4	5	4	5	5	4	4	4	5	4	4	4	4	4	5	4	5	5
897	1	27	Heilongjiang	Harbin	The First Affiliated Hospital of Harbin Medical University	1	4	2	4	3	3	4	5	5	5	5	1	4	4	4	4	5	5	5	5	4	4	5	3	3	3	4	3	2	2	4
898	2	25	Heilongjiang	Harbin	The First Affiliated Hospital of Harbin Medical University	1	4	2	4	4	4	4	4	4	4	4	2	4	4	4	4	4	4	4	2	4	2	4	4	4	4	4	4	4	4	4
899	2	31	Heilongjiang	Harbin	The First Affiliated Hospital of Harbin Medical University	1	4	2	4	4	4	4	4	4	4	4	2	4	4	4	4	4	4	4	4	4	4	4	4	4	4	4	4	4	4	4
900	2	44	Heilongjiang	Harbin	The First Affiliated Hospital of Harbin Medical University	1	5	1	5	999	4	999	5	4	3	5	4	1	5	5	3	3	4	4	5	5	5	5	4	5	4	4	999	5	4	2
901	2	31	Heilongjiang	Harbin	The First Affiliated Hospital of Harbin Medical University	1	4	2	4	4	4	4	4	4	4	4	2	4	4	4	4	4	4	4	4	4	4	4	4	5	4	4	4	4	4	4
902	1	30	Heilongjiang	Harbin	The First Affiliated Hospital of Harbin Medical University	1	2	2	3	3	4	4	4	3	2	4	3	3	4	5	3	2	3	3	4	5	5	5	3	3	4	3	4	3	4	3
903	1	47	Heilongjiang	Harbin	The First Affiliated Hospital of Harbin Medical University	1	3	3	3	3	3	3	4	3	3	4	3	3	3	3	4	4	4	4	3	3	3	3	3	3	3	3	3	3	3	3
904	2	46	Heilongjiang	Harbin	The First Affiliated Hospital of Harbin Medical University	1	4	2	4	4	4	4	4	4	4	4	2	4	4	4	4	4	4	4	4	4	4	4	4	4	3	4	4	4	4	4
905	2	26	Heilongjiang	Harbin	The First Affiliated Hospital of Harbin Medical University	1	5	5	5	5	5	5	5	5	5	5	3	5	5	3	4	3	3	3	4	4	4	4	3	3	4	3	4	4	4	4
906	2	40	Heilongjiang	Harbin	The First Affiliated Hospital of Harbin Medical University	2	5	1	5	5	5	5	5	5	5	5	1	5	5	5	5	5	5	5	5	5	5	5	5	5	5	5	5	5	5	5
907	2	54	Heilongjiang	Harbin	The First Affiliated Hospital of Harbin Medical University	2	4	4	4	4	4	4	4	4	4	4	2	4	4	4	4	4	4	4	2	4	2	4	4	4	4	4	4	4	4	4
908	2	42	Heilongjiang	Harbin	The First Affiliated Hospital of Harbin Medical University	2	4	4	3	5	4	4	4	3	4	4	2	4	4	2	2	3	2	3	3	4	4	4	4	4	4	4	4	4	5	5
909	2	24	Heilongjiang	Harbin	The First Affiliated Hospital of Harbin Medical University	2	4	5	5	3	4	5	3	5	4	4	3	4	3	3	4	4	3	4	3	5	4	5	4	3	4	3	5	4	5	4
910	2	27	Heilongjiang	Harbin	The First Affiliated Hospital of Harbin Medical University	2	5	999	5	5	5	5	5	5	5	5	999	5	5	5	5	5	5	5	999	999	999	999	5	5	5	5	5	5	5	5
911	2	38	Heilongjiang	Harbin	The First Affiliated Hospital of Harbin Medical University	2	3	4	3	3	3	3	4	4	4	3	3	4	4	4	4	4	4	4	2	2	1	2	3	3	3	3	4	4	4	4
912	2	23	Heilongjiang	Harbin	The First Affiliated Hospital of Harbin Medical University	2	4	4	4	3	4	4	3	4	3	3	3	4	4	4	4	4	4	4	3	3	3	3	3	3	3	3	3	4	4	4
913	2	22	Heilongjiang	Harbin	The First Affiliated Hospital of Harbin Medical University	2	4	999	4	4	4	4	4	4	4	4	2	4	4	4	5	5	5	4	3	3	3	3	3	4	3	999	4	4	4	4
914	2	25	Heilongjiang	Harbin	The First Affiliated Hospital of Harbin Medical University	2	4	4	4	3	4	4	4	4	5	4	2	4	4	4	4	5	4	4	3	5	4	5	2	3	3	3	4	4	4	4
915	2	24	Heilongjiang	Harbin	The First Affiliated Hospital of Harbin Medical University	2	4	4	4	3	4	4	3	3	2	3	3	3	2	3	3	3	3	3	3	4	3	3	4	4	4	4	4	4	4	4
916	2	20	Heilongjiang	Harbin	The First Affiliated Hospital of Harbin Medical University	2	4	2	4	4	4	4	3	3	3	3	3	3	3	3	3	3	3	3	3	3	3	3	3	3	3	3	4	4	4	4
917	2	20	Heilongjiang	Harbin	The First Affiliated Hospital of Harbin Medical University	2	4	2	4	4	4	4	3	3	3	3	3	3	3	3	3	3	3	3	3	3	3	3	3	3	3	3	4	4	4	4
918	2	55	Heilongjiang	Harbin	The First Affiliated Hospital of Harbin Medical University	3	5	1	5	999	4	999	5	4	3	5	4	1	5	5	3	3	4	4	5	5	5	5	4	5	4	4	999	5	4	2
919	1	34	Heilongjiang	Harbin	The First Affiliated Hospital of Harbin Medical University	3	4	2	4	4	4	4	4	4	4	4	2	4	4	4	4	4	4	4	4	4	4	4	4	4	4	4	4	4	4	4
920	2	35	Heilongjiang	Harbin	The First Affiliated Hospital of Harbin Medical University	3	5	1	5	999	4	999	5	4	3	5	4	1	5	5	3	3	4	4	5	5	5	5	4	5	4	4	999	5	4	2
921	2	30	Heilongjiang	Harbin	The First Affiliated Hospital of Harbin Medical University	3	5	2	5	3	4	5	3	4	5	4	2	4	4	4	4	3	4	5	4	3	3	4	4	4	5	4	3	2	5	4
922	1	32	Heilongjiang	Harbin	The First Affiliated Hospital of Harbin Medical University	3	3	3	3	3	3	3	3	3	3	3	3	3	3	3	3	3	3	3	4	4	4	4	3	3	3	3	4	3	3	3
923	1	32	Heilongjiang	Harbin	The First Affiliated Hospital of Harbin Medical University	3	3	3	3	3	3	3	3	3	3	3	3	3	3	3	3	3	3	3	4	4	4	4	3	3	3	3	4	3	3	3
924	2	42	Heilongjiang	Harbin	The First Affiliated Hospital of Harbin Medical University	4	3	2	2	2	2	3	3	1	3	1	4	2	4	3	5	3	4	4	2	4	3	4	5	4	3	4	3	4	3	4
925	2	42	Heilongjiang	Harbin	The First Affiliated Hospital of Harbin Medical University	5	3	4	4	3	4	3	3	3	3	3	3	3	3	3	3	4	3	3	4	3	3	4	3	4	3	4	3	4	3	4
926	2	43	Heilongjiang	Daqing	Linden Maternal and Child Health Hospital	1	5	4	5	4	5	5	3	3	3	3	3	4	3	3	3	5	3	5	4	3	3	3	3	3	3	3	2	4	2	4
927	2	39	Heilongjiang	Daqing	Linden Maternal and Child Health Hospital	1	3	4	4	3	3	4	3	2	3	3	4	3	3	3	3	3	3	3	3	4	2	2	3	3	3	2	4	3	2	3
928	2	65	Heilongjiang	Daqing	Linden Maternal and Child Health Hospital	1	3	2	5	5	4	5	2	5	5	2	1	5	5	5	5	2	2	3	5	2	5	5	3	4	4	3	3	3	3	2
929	1	53	Heilongjiang	Daqing	Linden Maternal and Child Health Hospital	1	4	4	4	4	4	3	4	4	3	3	4	2	2	4	4	4	4	4	2	2	2	2	4	4	4	4	4	4	4	4
930	2	42	Heilongjiang	Daqing	Linden Maternal and Child Health Hospital	2	4	4	5	5	5	5	4	5	4	3	5	3	999	3	3	3	3	3	3	3	3	3	999	999	999	5	5	5	5	4
931	2	30	Heilongjiang	Daqing	Linden Maternal and Child Health Hospital	2	3	4	999	3	3	3	3	4	3	4	3	4	3	3	3	3	3	2	4	4	4	4	3	3	3	2	3	3	2	3
932	2	48	Heilongjiang	Daqing	Linden Maternal and Child Health Hospital	2	5	2	4	3	4	4	4	4	4	3	3	3	4	5	5	4	5	5	1	2	999	2	3	2	3	3	3	3	4	3
933	2	35	Heilongjiang	Daqing	Linden Maternal and Child Health Hospital	3	4	4	4	4	4	4	4	4	4	4	4	4	4	4	4	4	4	4	2	4	2	4	4	4	4	2	4	4	4	4
934			Heilongjiang	Daqing	Linden Maternal and Child Health Hospital	3	3	2	4	4	4	4	4	4	4	3	2	3	4	4	4	4	4	4	3	3	3	2	4	4	3	2	4	5	5	5
935	2	45	Heilongjiang	Daqing	Linden Maternal and Child Health Hospital	5	4	4	4	4	4	4	4	4	4	4	2	4	4	4	4	4	4	4	2	4	2	4	4	4	4	4	4	4	4	4
936	1	47	Heilongjiang	Daqing	Lindian County Hospital	1	3	3	3	4	4	4	4	4	4	4	2	4	4	4	4	4	4	4	4	4	4	4	4	4	4	4	4	4	4	4
937	1	40	Heilongjiang	Daqing	Lindian County Hospital	1	4	4	2	4	4	5	5	5	5	5	1	3	5	5	5	5	5	5	1	3	999	999	4	3	3	3	3	1	1	1
938	1	30	Heilongjiang	Daqing	Lindian County Hospital	1	3	3	4	2	3	4	4	3	4	4	4	4	4	4	3	4	4	3	2	2	2	4	4	3	3	4	4	3	2	3
939	1	32	Heilongjiang	Daqing	Lindian County Hospital	1	4	5	4	4	4	4	4	4	3	3	5	3	3	3	4	3	3	4	1	1	1	1	4	4	4	4	4	4	4	4
940	2	31	Heilongjiang	Daqing	Lindian County Hospital	1	4	2	4	3	4	5	4	4	3	3	5	3	3	3	4	3	3	4	1	1	1	1	4	4	4	4	4	4	4	4
941	1	39	Heilongjiang	Daqing	Lindian County Hospital	1	3	3	3	3	3	3	3	3	3	3	3	3	3	3	3	3	3	3	3	3	3	3	3	3	3	3	3	3	3	3
942	1	45	Heilongjiang	Daqing	Lindian County Hospital	1	3	3	3	3	3	3	3	3	3	3	3	3	3	3	3	3	3	3	3	3	3	3	3	3	3	3	3	3	3	3
943	1	35	Heilongjiang	Daqing	Lindian County Hospital	1	3	3	3	3	3	3	4	4	4	4	2	4	4	4	4	4	4	4	4	4	4	4	4	4	4	4	4	4	4	4
944	2	35	Heilongjiang	Daqing	Lindian County Hospital	1	3	3	3	3	3	3	3	4	3	3	2	3	4	4	3	3	3	3	3	2	2	2	3	3	2	3	3	3	3	4
945	2	47	Heilongjiang	Daqing	Lindian County Hospital	1	3	5	3	4	3	4	4	3	999	3	3	2	3	4	4	3	3	3	2	2	2	2	3	3	3	3	3	3	3	4
946	1	51	Heilongjiang	Daqing	Lindian County Hospital	1	4	2	4	5	5	5	2	2	2	1	4	5	2	1	3	1	1	1	5	5	5	5	3	4	3	2	3	1	1	1
947	1	40	Heilongjiang	Daqing	Lindian County Hospital	1	4	2	4	4	4	5	4	4	4	4	2	3	4	4	4	3	4	4	3	3	2	2	4	2	5	4	4	4	5	5
948	2	39	Heilongjiang	Daqing	Lindian County Hospital	1	3	3	3	3	3	3	3	3	3	3	3	3	3	3	3	3	3	3	3	3	3	3	3	3	3	3	3	3	3	3
949	2	42	Heilongjiang	Daqing	Lindian County Hospital	1	4	4	4	4	4	4	3	4	4	1	2	4	4	4	2	2	2	2	2	4	2	4	4	4	4	4	4	4	4	4
950	2	42	Heilongjiang	Daqing	Lindian County Hospital	1	3	3	3	3	3	3	3	3	3	3	3	3	3	3	3	3	3	3	3	3	3	3	3	3	3	3	3	3	3	3
951	1	48	Heilongjiang	Daqing	Lindian County Hospital	1	5	1	5	5	5	5	5	5	5	5	1	3	5	3	5	5	5	1	3	4	3	3	4	3	2	2	1	1	1	3
952	2	48	Heilongjiang	Daqing	Lindian County Hospital	1	5	5	1	4	5	5	3	4	3	3	2	3	3	3	3	3	3	4	3	2	2	2	3	3	2	3	3	3	4	4
953	1	42	Heilongjiang	Daqing	Lindian County Hospital	1	5	1	5	5	5	5	5	5	5	5	1	5	5	5	5	5	5	5	5	5	5	5	5	5	5	5	5	5	5	5
954	1	45	Heilongjiang	Daqing	Lindian County Hospital	1	3	4	2	4	5	5	2	4	2	4	2	3	2	2	5	4	5	2	2	4	5	4	3	4	4	3	3	3	2	4
955	1	37	Heilongjiang	Daqing	Lindian County Hospital	1	4	2	4	4	4	4	2	2	3	3	3	3	3	3	2	2	3	2	1	3	4	4	3	3	2	999	2	3	4	2
956	2	28	Heilongjiang	Daqing	Lindian County Hospital	1	4	2	2	1	3	4	3	3	2	4	2	3	4	2	1	3	2	2	3	3	3	4	4	4	3	4	4	3	2	2
957	2	55	Heilongjiang	Daqing	Lindian County Hospital	1	4	4	4	4	4	4	3	3	2	3	3	2	3	3	3	3	3	3	4	4	4	2	4	3	3	3	4	3	3	3
958	2	44	Heilongjiang	Daqing	Lindian County Hospital	1	4	4	4	4	4	4	3	3	2	3	3	2	3	3	3	3	3	3	3	4	4	2	3	4	3	3	4	3	3	3
959	2	42	Heilongjiang	Daqing	Lindian County Hospital	1	4	3	4	3	4	3	4	3	3	3	2	4	4	4	4	3	3	4	3	4	3	4	3	3	2	3	3	3	4	3
960	2	44	Heilongjiang	Daqing	Lindian County Hospital	1	3	3	3	3	3	3	3	3	3	3	3	3	3	3	3	3	3	3	3	3	3	3	3	3	3	3	3	3	3	3
961	2	35	Heilongjiang	Daqing	Lindian County Hospital	1	4	4	2	3	4	4	3	3	3	3	3	4	3	2	2	3	2	2	2	2	2	2	1	1	1	3	3	3	4	3
962	2	40	Heilongjiang	Daqing	Lindian County Hospital	1	4	2	4	4	4	5	3	4	3	2	2	3	4	4	2	3	3	4	4	4	4	4	3	4	4	1	4	4	4	1
963	1	39	Heilongjiang	Daqing	Lindian County Hospital	1	4	4	4	4	4	4	4	4	4	4	2	4	4	4	4	4	4	4	4	4	4	4	4	4	4	4	4	4	4	4
964	1	52	Heilongjiang	Daqing	Lindian County Hospital	1	4	4	4	4	4	4	4	4	1	1	2	4	4	4	1	1	1	1	4	4	4	4	2	4	2	2	4	1	999	999
965	2	30	Heilongjiang	Daqing	Lindian County Hospital	1	5	5	5	5	5	5	5	5	5	5	5	3	5	5	5	5	5	5	1	4	1	3	5	4	3	3	5	5	5	5
966	1	44	Heilongjiang	Daqing	Lindian County Hospital	1	4	4	3	4	4	4	5	4	4	4	4	3	4	5	5	5	5	5	3	4	3	4	4	4	4	4	3	2	2	1
967	1	31	Heilongjiang	Daqing	Lindian County Hospital	1	4	2	5	5	5	5	3	5	5	5	3	5	5	5	3	3	3	3	999	5	5	5	5	5	5	5	5	5	5	5
968	2	26	Heilongjiang	Daqing	Lindian County Hospital	2	3	3	3	3	3	3	3	3	3	3	3	3	3	3	3	3	3	3	3	3	3	3	3	3	4	3	3	3	3	3
969	2	40	Heilongjiang	Daqing	Lindian County Hospital	2	1	2	5	999	5	5	4	4	4	4	2	4	4	4	4	4	4	4	4	4	4	4	4	4	4	4	4	4	4	4
970	2	29	Heilongjiang	Daqing	Lindian County Hospital	2	4	5	1	4	4	4	3	3	1	3	3	5	5	5	4	4	4	2	1	1	1	3	3	4	4	4	3	3	5	4
971	2	23	Heilongjiang	Daqing	Lindian County Hospital	2	3	4	4	4	3	4	4	3	3	4	5	3	3	4	4	4	4	4	3	2	2	2	3	3	3	3	3	4	4	3
972	2	38	Heilongjiang	Daqing	Lindian County Hospital	2	4	2	4	4	4	4	4	4	4	4	4	2	4	4	4	4	4	3	4	5	4	4	3	4	3	3	4	4	4	4
973	2	20	Heilongjiang	Daqing	Lindian County Hospital	2	4	2	4	1	1	3	4	4	2	4	4	2	4	5	4	4	4	3	2	1	4	4	3	4	3	3	4	4	4	4
974	2	20	Heilongjiang	Daqing	Lindian County Hospital	2	4	4	4	4	4	3	3	4	3	3	4	2	4	4	4	4	4	3	4	5	4	4	3	4	3	3	4	4	4	4
975	2	25	Heilongjiang	Daqing	Lindian County Hospital	2	4	4	3	3	4	4	4	4	4	4	4	3	4	4	4	4	4	4	3	3	3	3	4	4	4	2	4	4	3	4
976	1	25	Heilongjiang	Daqing	Lindian County Hospital	2	4	4	4	3	4	4	3	4	2	3	3	3	4	4	3	3	3	3	4	3	2	4	4	3	3	2	3	3	3	3
977	2		Heilongjiang	Daqing	Lindian County Hospital	2	3	3	4	4	4	5	3	3	3	3	1	3	3	2	4	3	2	2	999	1	999	999	3	4	3	3	3	3	4	3
978	2	22	Heilongjiang	Daqing	Lindian County Hospital	2	3	3	3	3	3	4	5	4	3	3	2	2	3	4	4	3	3	4	4	3	3	3	3	3	3	3	3	3	3	3
979	2	24	Heilongjiang	Daqing	Lindian County Hospital	2	3	3	5	3	3	5	3	3	3	3	3	5	3	3	3	3	3	3	3	3	3	3	4	3	4	4	3	3	4	5
980	2	20	Heilongjiang	Daqing	Lindian County Hospital	2	4	3	4	3	4	3	4	4	4	4	2	2	4	4	4	4	4	4	2	5	2	5	5	5	5	5	3	3	4	3
981	2	27	Heilongjiang	Daqing	Lindian County Hospital	2	3	5	3	2	3	4	4	4	3	2	2	4	4	3	3	4	3	3	3	3	3	3	4	4	3	3	4	4	3	4
982	2	25	Heilongjiang	Daqing	Lindian County Hospital	2	3	3	3	3	3	3	3	3	3	3	3	3	3	3	3	3	3	3	3	3	3	3	3	3	3	3	3	3	3	3
983	2	24	Heilongjiang	Daqing	Lindian County Hospital	2	3	3	3	3	3	3	3	3	3	3	3	3	3	3	3	3	3	3	3	3	3	3	3	3	3	3	3	3	3	3
984	2	25	Heilongjiang	Daqing	Lindian County Hospital	2	4	3	3	4	3	4	4	4	3	3	3	3	4	4	4	3	4	3	3	2	2	2	4	4	4	4	4	4	4	4
985	2	22	Heilongjiang	Daqing	Lindian County Hospital	2	4	4	4	4	4	4	4	4	3	3	3	3	4	4	4	3	4	4	3	2	2	2	4	4	3	4	4	4	4	4
986	2	26	Heilongjiang	Daqing	Lindian County Hospital	2	4	4	4	4	4	4	3	4	4	4	4	3	3	4	3	3	3	3	3	2	4	2	3	3	3	4	4	4	3	4
987	2	23	Heilongjiang	Daqing	Lindian County Hospital	2	3	3	3	3	3	3	2	3	3	3	3	4	3	3	3	3	4	4	4	1	2	3	3	4	3	2	1	999	3	2
988	2	25	Heilongjiang	Daqing	Lindian County Hospital	2	4	999	999	3	3	3	3	4	3	3	3	2	2	3	3	3	3	2	3	3	3	3	3	4	3	3	4	4	4	4
989	2	39	Heilongjiang	Daqing	Lindian County Hospital	2	5	1	5	5	5	5	3	3	2	3	4	4	3	3	3	3	2	3	3	2	3	3	5	5	4	4	3	3	3	3
990	2	26	Heilongjiang	Daqing	Lindian County Hospital	2	4	4	4	4	4	4	4	4	3	4	3	2	4	4	4	4	4	4	2	2	2	2	4	4	4	4	4	4	4	4
991	2	28	Heilongjiang	Daqing	Lindian County Hospital	2	4	1	4	4	4	4	4	4	4	4	5	4	4	4	4	4	4	4	1	1	1	1	4	1	4	4	4	4	4	4
992	2	23	Heilongjiang	Daqing	Lindian County Hospital	2	3	3	3	4	4	4	4	3	3	2	5	3	4	4	4	3	3	4	3	3	2	3	3	3	3	3	4	4	5	5
993	2	22	Heilongjiang	Daqing	Lindian County Hospital	2	3	4	3	4	4	4	4	3	3	2	5	3	4	4	4	3	3	4	3	3	2	3	3	3	3	3	4	4	5	5
994	2	23	Heilongjiang	Daqing	Lindian County Hospital	2	4	1	4	4	4	4	5	4	4	4	5	4	4	4	4	4	4	4	1	1	1	1	4	1	4	4	4	4	4	4
995	2	31	Heilongjiang	Daqing	Lindian County Hospital	2	4	4	4	4	4	4	4	4	4	4	2	4	4	4	4	4	4	4	2	2	2	3	4	4	4	4	4	4	4	4
996	2	33	Heilongjiang	Daqing	Lindian County Hospital	2	4	4	4	4	4	4	4	4	4	4	2	4	4	4	4	4	4	4	2	2	2	3	4	4	4	4	4	4	4	4
997	1	35	Heilongjiang	Daqing	Lindian County Hospital	3	3	3	4	3	4	3	4	4	4	4	2	4	3	4	4	3	4	3	4	4	4	4	4	4	4	3	4	3	3	3
998	1	40	Heilongjiang	Daqing	Lindian County Hospital	3	4	4	4	4	4	4	4	4	4	3	4	4	4	4	4	3	4	3	2	4	4	3	3	4	4	4	4	4	3	4
999	1	36	Heilongjiang	Daqing	Lindian County Hospital	3	4	2	3	4	4	4	2	4	2	4	2	3	2	4	4	4	4	2	999	3	1	3	4	4	4	4	4	4	3	4
1000	2	48	Heilongjiang	Daqing	Lindian County Hospital	3	4	2	4	4	4	4	3	3	2	3	3	2	3	3	3	3	3	3	4	4	4	2	3	4	3	3	4	3	3	5
1001	2	45	Heilongjiang	Daqing	Lindian County Hospital	3	3	4	3	3	3	3	3	4	3	3	2	3	4	4	3	3	3	3	3	2	2	2	3	4	4	3	2	3	3	4
1002	1	47	Heilongjiang	Daqing	Lindian County Hospital	4	4	2	5	4	1	999	4	3	3	4	2	5	2	5	3	3	3	1	1	2	1	2	3	3	3	3	3	1	1	2
1003	1	50	Heilongjiang	Daqing	Lindian County Hospital	4	999	999	999	999	999	999	5	4	1	3	5	5	4	4	4	4	4	2	1	1	1	1	5	5	5	5	2	4	5	4
1004	1	30	Heilongjiang	Daqing	Lindian County Hospital	4	3	2	4	3	2	3	5	3	4	2	2	5	3	3	3	3	3	3	2	5	2	3	3	4	4	999	3	3	5	3
1005	1	25	Heilongjiang	Daqing	Lindian County Hospital	4	5	5	5	5	5	5	5	5	5	5	5	5	2	5	5	5	5	5	5	5	5	5	5	5	5	5	5	5	5	5
1006	2	30	Heilongjiang	Daqing	Lindian County Hospital	4	4	2	4	4	4	4	5	5	5	5	1	4	5	5	5	5	5	5	5	5	5	5	5	5	5	5	5	5	5	5
1007	2	52	Heilongjiang	Daqing	Lindian County Hospital	4	4	5	4	4	4	4	4	4	4	4	3	4	4	4	4	4	4	3	4	4	4	4	4	4	4	3	4	4	4	4
1008	2	45	Heilongjiang	Daqing	Lindian County Hospital	4	4	2	4	4	4	3	4	4	4	4	3	4	4	4	4	4	4	3	4	5	4	4	4	4	4	2	4	4	4	4
1009	2	52	Heilongjiang	Daqing	Lindian County Hospital	4	4	999	4	3	4	5	3	3	3	3	4	3	3	4	4	3	4	3	3	4	3	3	4	4	4	4	3	4	3	3
1010	2	44	Heilongjiang	Daqing	Lindian County Hospital	4	4	4	5	5	4	4	5	5	5	5	5	5	5	5	5	5	5	5	1	3	1	1	5	4	4	4	5	5	5	5
1011	1	43	Heilongjiang	Daqing	Lindian County Hospital	5	4	3	4	4	4	4	4	4	4	3	4	3	4	4	4	4	4	4	2	2	2	2	4	4	4	4	3	4	4	4
1012	1	40	Heilongjiang	Daqing	Lindian County Hospital	5	3	4	4	3	4	4	3	4	1	1	3	4	1	4	4	3	3	1	2	4	2	3	3	4	3	3	4	3	3	3
1013	1	50	Heilongjiang	Daqing	Lindian County Hospital		4	3	4	4	4	4	4	4	4	3	4	3	4	4	4	4	4	4	2	2	2	2	4	4	4	4	3	4	4	4
1014	2	24	Heilongjiang	Daqing	Lindian County Hospital		4	4	999	4	4	4	4	4	4	3	4	4	4	4	4	4	4	4	2	2	2	2	4	4	4	4	3	4	4	4
1015	1	41	Heilongjiang	Daqing	Lindian County Hospital		3	4	3	3	3	3	3	3	3	3	3	4	4	3	3	3	3	3	4	4	4	4	4	4	4	999	3	3	3	3
1016	2	17	Heilongjiang	Daqing	Lindian County Hospital		3	3	3	4	4	5	4	4	4	4	3	4	3	4	4	4	4	4	3	3	3	3	4	4	4	3	4	4	4	4
1017	2	45	Heilongjiang	Daqing	Lindian Chinese medicine hospital	1	3	4	4	4	4	4	4	4	3	2	3	999	4	4	4	3	3	4	4	3	2	2	3	4	3	4	4	4	4	4
1018	2	23	Heilongjiang	Daqing	Lindian Chinese medicine hospital	1	3	5	4	3	4	4	5	4	4	3	4	3	5	5	5	5	5	1	1	2	3	1	5	4	4	3	3	4	4	4
1019	1	42	Heilongjiang	Daqing	Lindian Chinese medicine hospital	1	4	4	4	4	4	4	4	4	1	1	2	4	4	4	1	1	1	1	4	4	4	4	2	4	2	2	4	1	999	999
1020	2	40	Heilongjiang	Daqing	Lindian Chinese medicine hospital	1	5	4	5	5	5	5	4	4	3	4	4	4	4	4	4	4	4	4	2	2	2	2	4	4	4	4	4	3	3	3
1021	1	40	Heilongjiang	Daqing	Lindian Chinese medicine hospital	1	3	3	3	4	3	4	5	4	4	4	2	4	5	4	3	3	3	3	4	5	5	5	5	4	3	3	4	5	3	3
1022	1	41	Heilongjiang	Daqing	Lindian Chinese medicine hospital	1	3	3	3	3	3	3	2	2	2	2	4	3	2	2	2	2	2	2	2	2	2	2	2	2	2	2	3	3	3	3
1023	1	39	Heilongjiang	Daqing	Lindian Chinese medicine hospital	1	2	4	5	4	4	2	4	4	3	3	3	4	4	3	4	3	3	3	4	2	2	2	4	4	4	4	4	4	5	4
1024	2	31	Heilongjiang	Daqing	Lindian Chinese medicine hospital	1	3	4	3	3	3	5	5	5	5	5	1	3	5	5	5	5	5	5	5	4	5	5	4	3	3	3	5	5	5	5
1025	1	26	Heilongjiang	Daqing	Lindian Chinese medicine hospital	1	4	4	4	4	4	4	4	4	4	4	4	4	4	4	4	4	4	4	4	4	4	4	4	4	4	3	4	4	4	4
1026	2	33	Heilongjiang	Daqing	Lindian Chinese medicine hospital	1	4	4	4	4	4	4	4	3	4	4	3	4	4	4	4	4	4	4	3	4	4	4	4	4	4	3	4	4	4	4
1027	1	59	Heilongjiang	Daqing	Lindian Chinese medicine hospital	1	3	4	3	4	3	4	3	3	3	2	3	3	3	4	4	4	4	3	3	3	4	3	4	4	4	4	4	4	4	4
1028	2	25	Heilongjiang	Daqing	Lindian Chinese medicine hospital	1	4	4	4	4	4	4	5	4	3	4	4	4	4	5	5	5	5	5	2	2	2	2	4	4	4	4	5	5	5	5
1029	2	27	Heilongjiang	Daqing	Lindian Chinese medicine hospital	1	4	3	4	4	4	5	4	4	4	4	4	4	4	4	4	3	4	4	3	4	4	4	4	4	4	4	4	5	4	4
1030	1	39	Heilongjiang	Daqing	Lindian Chinese medicine hospital	1	4	3	4	4	3	4	2	3	3	3	3	4	4	4	2	3	3	3	4	4	4	4	3	3	2	2	4	3	2	2
1031	2	41	Heilongjiang	Daqing	Lindian Chinese medicine hospital	1	3	4	4	2	4	4	3	3	3	3	4	4	3	3	4	4	3	3	4	4	3	4	3	3	2	2	2	1	1	2
1032	1	42	Heilongjiang	Daqing	Lindian Chinese medicine hospital	1	3	4	3	4	3	4	5	5	5	5	5	5	5	5	5	5	5	5	3	4	3	4	5	5	4	5	4	3	4	4
1033	2	32	Heilongjiang	Daqing	Lindian Chinese medicine hospital	1	3	3	3	3	3	3	1	1	1	1	5	2	1	1	1	1	1	1	1	1	1	1	5	5	5	5	2	2	2	2
1034	1	41	Heilongjiang	Daqing	Lindian Chinese medicine hospital	1	4	4	4	4	4	4	4	3	4	4	3	4	3	4	4	3	4	3	3	4	2	2	4	4	4	4	2	2	2	2
1035	1	52	Heilongjiang	Daqing	Lindian Chinese medicine hospital	1	3	2	4	3	3	4	2	4	3	2	2	4	4	2	2	2	2	2	4	4	4	4	4	4	4	2	4	3	2	4
1036	1	51	Heilongjiang	Daqing	Lindian Chinese medicine hospital	1	4	4	4	4	4	3	3	4	4	4	3	3	4	4	4	3	4	4	2	4	2	4	4	4	4	3	4	4	4	4
1037	2	45	Heilongjiang	Daqing	Lindian Chinese medicine hospital	1	5	5	5	4	3	5	1	5	5	1	4	5	5	3	5	3	2	3	5	5	4	5	3	4	3	2	3	1	1	1
1038	2	23	Heilongjiang	Daqing	Lindian Chinese medicine hospital	1	4	999	4	4	4	4	5	4	4	2	999	4	4	3	3	3	3	3	1	1	1	1	3	3	3	4	4	3	4	4
1039	2	28	Heilongjiang	Daqing	Lindian Chinese medicine hospital	1	3	5	5	5	5	3	3	5	3	3	3	4	1	3	3	3	3	3	3	3	3	3	3	3	3	3	5	5	3	5
1040	1	52	Heilongjiang	Daqing	Lindian Chinese medicine hospital	1	4	4	4	4	4	4	4	4	1	1	2	4	4	4	1	1	1	1	4	4	4	4	2	4	2	2	4	1	999	999
1041	2	28	Heilongjiang	Daqing	Lindian Chinese medicine hospital	2	4	4	4	4	5	4	4	4	4	4	4	3	4	4	5	5	5	4	2	3	2	2	4	4	4	4	4	4	4	4
1042	2	49	Heilongjiang	Daqing	Lindian Chinese medicine hospital	2	4	4	4	4	4	4	4	4	4	4	2	4	4	4	4	4	4	4	2	2	2	3	4	4	4	4	4	4	4	4
1043	2	22	Heilongjiang	Daqing	Lindian Chinese medicine hospital	2	3	4	4	3	3	4	4	4	3	3	4	3	3	4	4	4	4	4	4	2	2	2	3	3	4	3	4	4	4	4
1044	2	36	Heilongjiang	Daqing	Lindian Chinese medicine hospital	2	4	4	4	4	4	1	4	4	3	4	2	4	4	4	4	4	3	3	4	3	3	4	4	3	4	4	3	4	4	4
1045	2	19	Heilongjiang	Daqing	Lindian Chinese medicine hospital	2	3	4	3	3	4	4	4	4	2	3	4	2	3	4	4	4	4	3	3	3	3	2	3	3	2	2	3	3	2	2
1046	2	36	Heilongjiang	Daqing	Lindian Chinese medicine hospital	2	4	4	4	4	4	4	4	4	4	3	4	3	3	4	3	3	3	3	2	2	2	2	3	4	3	3	3	4	4	4
1047	2	33	Heilongjiang	Daqing	Lindian Chinese medicine hospital	2	3	4	3	4	3	4	3	3	3	2	3	3	3	4	4	4	4	3	3	3	4	3	4	4	4	4	4	4	4	4
1048	2	44	Heilongjiang	Daqing	Lindian Chinese medicine hospital	2	4	3	4	4	4	4	4	4	4	4	4	4	3	4	4	4	4	4	4	3	2	2	3	4	4	4	4	4	4	4
1049	2	46	Heilongjiang	Daqing	Lindian Chinese medicine hospital	2	4	3	4	4	4	3	4	4	4	4	4	4	3	4	4	4	4	4	4	3	2	3	3	4	4	4	4	4	4	4
1050	2	45	Heilongjiang	Daqing	Lindian Chinese medicine hospital	2	3	5	4	4	3	4	5	5	5	5	5	5	5	5	5	5	5	5	1	2	1	1	5	5	5	5	4	4	4	4
1051	2	24	Heilongjiang	Daqing	Lindian Chinese medicine hospital	2	5	5	5	5	5	5	5	5	5	5	5	5	5	5	5	5	5	5	1	1	5	1	5	5	5	5	5	5	5	5
1052	2	38	Heilongjiang	Daqing	Lindian Chinese medicine hospital	2	5	5	5	5	5	5	5	5	5	5	5	5	5	5	5	5	5	5	1	2	1	1	5	5	5	5	5	5	5	5
1053	2	30	Heilongjiang	Daqing	Lindian Chinese medicine hospital	2	5	5	5	5	5	4	4	4	999	4	999	4	999	4	4	4	4	4	1	5	1	1	5	5	5	5	4	4	4	4
1054	2	38	Heilongjiang	Daqing	Lindian Chinese medicine hospital	2	5	5	5	5	5	4	4	4	1	4	5	4	1	4	4	4	4	4	1	4	1	1	5	5	5	5	4	4	4	4
1055	2	19	Heilongjiang	Daqing	Lindian Chinese medicine hospital	2	5	5	5	5	5	4	4	4	1	4	5	4	1	1	4	4	4	4	1	4	1	1	5	5	5	5	4	4	4	4
1056	2	23	Heilongjiang	Daqing	Lindian Chinese medicine hospital	2	4	2	4	4	3	4	4	4	1	4	5	4	1	1	4	4	4	4	1	4	1	1	5	5	5	5	4	4	4	4
1057	2	27	Heilongjiang	Daqing	Lindian Chinese medicine hospital	2	4	3	3	4	3	2	5	4	3	5	3	4	4	5	4	5	5	3	3	2	2	2	3	4	4	4	3	4	4	4
1058	1	45	Heilongjiang	Daqing	Lindian Chinese medicine hospital	2	4	3	4	4	4	3	4	3	4	4	4	4	3	4	4	4	4	4	4	3	2	3	4	4	4	4	4	4	4	4
1059	2	45	Heilongjiang	Daqing	Lindian Chinese medicine hospital	2	4	3	4	4	4	3	4	4	4	4	4	4	3	4	4	4	4	4	4	3	2	2	4	4	4	4	4	4	4	4
1060	2	30	Heilongjiang	Daqing	Lindian Chinese medicine hospital	2	4	3	4	4	4	3	4	4	4	4	4	4	3	4	4	4	4	4	4	3	2	3	3	4	4	4	4	4	4	4
1061	2	45	Heilongjiang	Daqing	Lindian Chinese medicine hospital	2	4	3	4	4	4	4	4	4	4	4	4	4	3	4	4	4	4	4	4	3	2	2	3	4	4	4	4	4	4	4
1062	2	39	Heilongjiang	Daqing	Lindian Chinese medicine hospital	2	3	4	4	5	5	4	5	4	3	2	4	4	4	3	4	4	3	4	2	4	2	3	3	4	3	4	4	4	4	5
1063	2	33	Heilongjiang	Daqing	Lindian Chinese medicine hospital	2	4	3	4	4	4	3	4	4	4	4	4	4	3	4	4	4	4	4	4	3	2	2	4	4	4	4	4	4	4	4
1064	1	45	Heilongjiang	Daqing	Lindian Chinese medicine hospital	3	4	4	4	4	4	4	3	1	3	3	3	3	1	3	3	3	3	3	3	2	3	2	3	4	3	3	2	999	5	3
1065	2	52	Heilongjiang	Daqing	Lindian Chinese medicine hospital	3	3	4	3	4	4	4	4	4	2	3	4	2	4	4	4	4	4	4	2	2	2	3	3	4	4	3	4	4	4	4
1066	2	43	Heilongjiang	Daqing	Lindian Chinese medicine hospital	3	3	4	3	4	3	4	2	3	3	3	2	4	4	3	3	3	3	3	3	3	3	3	4	2	4	4	4	3	3	3
1067	2	32	Heilongjiang	Daqing	Lindian Chinese medicine hospital	3	4	4	4	4	4	4	2	4	4	4	2	4	4	4	3	3	4	3	4	3	4	4	3	4	4	2	4	4	4	4
1068	2	43	Heilongjiang	Daqing	Lindian Chinese medicine hospital	4	3	4	3	3	3	4	2	2	2	2	2	2	2	5	5	5	5	5	2	2	2	2	4	4	3	3	5	5	5	5
1069	2	34	Heilongjiang	Daqing	Lindian Chinese medicine hospital	4	4	4	4	4	4	4	4	4	4	4	999	4	4	4	4	2	4	4	4	4	4	4	4	4	4	3	4	4	4	4
1070	2	38	Heilongjiang	Daqing	Lindian Chinese medicine hospital	4	4	4	4	4	4	4	4	4	2	3	3	2	4	4	4	4	4	4	2	2	2	2	4	4	4	4	4	4	4	4
1071	1	39	Heilongjiang	Daqing	Lindian Chinese medicine hospital	4	3	4	4	3	3	2	3	2	3	4	3	3	3	2	3	3	3	3	5	5	5	5	4	4	4	4	2	4	5	5
1072	2	27	Heilongjiang	Daqing	Lindian Chinese medicine hospital	4	2	4	5	4	3	5	5	5	5	5	5	5	5	4	5	5	5	5	1	3	1	3	5	5	5	5	5	5	5	5
1073	2	45	Heilongjiang	Daqing	Lindian Chinese medicine hospital	4	2	5	3	4	3	5	4	4	4	4	5	4	4	4	4	5	5	4	3	2	2	3	5	5	5	5	3	3	3	3
1074	2	34	Heilongjiang	Daqing	Lindian Chinese medicine hospital	4	3	4	3	3	3	4	2	2	2	2	4	2	2	5	5	5	5	5	2	2	2	2	4	4	3	3	5	5	5	5
1075	2	38	Heilongjiang	Daqing	Lindian Chinese medicine hospital	4	3	4	3	3	3	4	2	2	2	2	4	2	2	5	5	5	5	5	2	2	2	2	4	4	3	3	5	5	5	5
1076	2	35	Heilongjiang	Daqing	Lindian Chinese medicine hospital	4	3	4	3	3	3	4	2	2	2	2	4	2	2	2	2	2	2	2	2	2	2	2	4	4	3	3	5	5	5	5
1077	1	41	Heilongjiang	Daqing	Lindian Chinese medicine hospital	4	3	4	2	3	3	4	2	2	2	2	4	2	2	5	5	5	5	5	5	2	2	2	4	4	3	3	5	5	5	5
1078	2	46	Heilongjiang	Daqing	Lindian Chinese medicine hospital	4	4	4	4	4	4	3	3	4	4	4	3	3	4	4	4	3	4	4	2	4	2	4	4	4	4	3	4	4	4	4
1079	2	43	Heilongjiang	Daqing	Lindian Chinese medicine hospital	4	4	4	4	4	4	3	3	4	4	4	3	3	4	4	4	3	4	4	2	4	2	4	4	4	4	3	4	4	4	4
1080	2	38	Heilongjiang	Daqing	Lindian Chinese medicine hospital	5	4	4	4	4	4	4	4	4	2	3	3	2	4	4	4	4	4	4	2	2	2	2	4	4	4	4	4	4	4	4
1081	2	44	Heilongjiang	Daqing	Lindian Chinese medicine hospital		4	4	4	4	4	4	4	4	4	3	3	3	4	4	4	4	4	4	2	4	2	4	4	4	4	4	4	4	4	4
1082	1	43	Heilongjiang	Daqing	Lindian Chinese medicine hospital		3	999	999	4	999	4	3	3	3	2	3	3	3	3	3	3	3	3	4	4	4	4	3	4	4	3	3	3	4	3
1083	2	46	Heilongjiang	Daqing	Lindian Chinese medicine hospital		4	4	999	4	4	4	5	5	5	5	1	4	5	4	4	4	2	4	4	4	4	4	4	4	3	4	5	5	4	4
1084	2	33	Heilongjiang	Daqing	Lindian Chinese medicine hospital		3	4	4	3	3	4	3	3	3	2	4	3	2	3	4	3	4	3	2	2	2	2	3	4	4	4	4	4	4	4
1085	1	47	Heilongjiang	Daqing	Lindian Chinese medicine hospital		3	4	4	3	3	4	3	3	3	2	4	3	2	3	4	3	4	3	2	2	2	2	3	4	4	4	4	4	4	4
1086	2	40	Heilongjiang	Daqing	Lindian Chinese medicine hospital		2	2	2	4	4	4	4	4	4	4	3	4	4	4	4	3	4	4	4	4	4	4	4	4	4	3	4	4	4	4
1087	2	38	Heilongjiang	Daqing	Lindian Chinese medicine hospital		4	4	4	4	4	4	4	3	4	4	3	3	3	4	4	4	4	4	4	4	3	3	4	4	4	3	4	4	4	4
1088	1	47	Heilongjiang	Mudanjiang	Linkou People 's Hospital	1	4	4	2	4	4	2	4	4	4	5	2	4	4	5	5	5	5	5	5	3	4	4	5	4	3	4	2	3	3	3
1089	2	46	Heilongjiang	Mudanjiang	Linkou People 's Hospital	1	4	4	4	4	4	4	3	4	4	4	4	4	4	4	3	3	3	3	4	4	2	2	2	3	2	3	3	3	3	3
1090	2	45	Heilongjiang	Mudanjiang	Linkou People 's Hospital	1	4	4	4	4	4	4	4	4	4	4	2	3	4	4	4	4	4	4	2	4	2	2	4	4	4	4	4	4	4	4
1091	2	45	Heilongjiang	Mudanjiang	Linkou People 's Hospital	1	2	3	4	2	2	4	3	2	3	3	4	4	4	3	3	2	3	3	3	5	4	5	3	4	3	2	2	3	3	4
1092	1	39	Heilongjiang	Mudanjiang	Linkou People 's Hospital	1	5	5	1	5	4	5	5	4	4	4	2	3	4	4	4	4	4	4	4	4	4	4	5	5	5	5	4	4	4	4
1093	2	44	Heilongjiang	Mudanjiang	Linkou People 's Hospital	1	4	4	4	4	4	4	4	4	4	4	4	4	4	4	4	4	4	4	2	3	2	2	4	4	4	4	4	4	4	4
1094	1	39	Heilongjiang	Mudanjiang	Linkou People 's Hospital	1	4	999	4	4	4	4	4	4	4	4	4	4	4	4	4	4	4	4	2	4	2	999	4	4	4	4	4	4	4	4
1095	2	51	Heilongjiang	Mudanjiang	Linkou People 's Hospital	1	3	4	4	3	4	4	3	4	3	3	3	3	3	4	4	3	4	4	2	2	2	2	3	3	3	4	4	4	4	4
1096	2	32	Heilongjiang	Mudanjiang	Linkou People 's Hospital	1	3	3	3	3	3	4	3	3	3	3	4	3	3	4	4	4	4	4	3	3	3	3	4	4	3	3	4	5	3	4
1097	1	41	Heilongjiang	Mudanjiang	Linkou People 's Hospital	1	4	2	4	4	4	5	5	5	5	5	1	4	5	5	5	5	5	5	5	4	4	4	4	4	4	4	4	5	5	5
1098	2	39	Heilongjiang	Mudanjiang	Linkou People 's Hospital	1	4	4	4	3	3	4	3	4	2	3	3	2	3	4	4	3	4	3	2	3	2	3	3	4	4	3	4	5	3	3
1099	1	41	Heilongjiang	Mudanjiang	Linkou People 's Hospital	1	3	4	4	3	3	4	4	4	4	4	4	3	4	4	4	4	3	3	4	4	4	4	4	4	4	4	4	3	3	4
1100	2	41	Heilongjiang	Mudanjiang	Linkou People 's Hospital	1	4	4	3	4	4	4	4	4	3	4	4	4	3	4	4	3	3	4	4	4	4	4	3	4	3	3	4	4	3	3
1101	2	45	Heilongjiang	Mudanjiang	Linkou People 's Hospital	1	3	1	4	5	4	4	4	3	999	5	3	3	3	3	5	1	3	3	4	5	5	5	3	5	5	3	3	3	2	3
1102	2	41	Heilongjiang	Mudanjiang	Linkou People 's Hospital	1	5	1	4	3	5	3	5	5	4	4	1	4	4	5	5	4	5	5	5	5	5	5	3	4	4	2	4	3	3	5
1103	2	26	Heilongjiang	Mudanjiang	Linkou People 's Hospital	1	5	4	4	5	5	5	5	5	4	3	4	4	1	5	5	5	5	5	5	5	5	5	3	5	5	5	5	5	5	4
1104	2	58	Heilongjiang	Mudanjiang	Linkou People 's Hospital	1	3	1	4	3	4	4	4	3	999	5	3	3	3	3	5	1	3	3	4	5	5	5	3	5	5	3	3	3	2	3
1105	2	68	Heilongjiang	Mudanjiang	Linkou People 's Hospital	1	4	3	3	4	4	4	3	3	3	3	2	4	4	3	3	3	3	3	4	3	3	2	3	4	4	2	4	4	4	4
1106	1	40	Heilongjiang	Mudanjiang	Linkou People 's Hospital	1	5	4	5	5	5	5	5	5	5	4	3	5	5	5	5	5	5	5	2	2	2	2	5	5	5	5	5	5	4	5
1107	2	63	Heilongjiang	Mudanjiang	Linkou People 's Hospital	1	5	3	5	5	5	5	5	4	5	4	3	3	5	5	5	5	5	5	999	3	999	999	3	4	4	3	4	4	5	5
1108	1	44	Heilongjiang	Mudanjiang	Linkou People 's Hospital	1	4	5	1	5	5	4	5	5	5	2	5	5	5	3	4	3	3	4	2	3	1	3	4	5	5	999	5	5	5	5
1109	2	30	Heilongjiang	Mudanjiang	Linkou People 's Hospital	1	4	4	4	4	5	5	5	5	5	5	4	5	5	5	4	4	5	4	3	2	4	1	3	4	4	4	2	4	3	4
1110	1	40	Heilongjiang	Mudanjiang	Linkou People 's Hospital	1	3	3	3	3	3	4	4	4	4	4	2	3	4	4	4	4	4	4	4	4	4	4	4	4	4	4	3	4	4	4
1111	2	48	Heilongjiang	Mudanjiang	Linkou People 's Hospital	1	3	4	3	2	3	3	3	3	3	1	3	4	3	2	999	2	2	2	3	2	2	2	3	4	3	999	4	3	3	3
1112	2	38	Heilongjiang	Mudanjiang	Linkou People 's Hospital	1	3	3	3	4	3	4	3	3	3	3	3	3	3	3	3	3	3	3	3	3	3	3	4	3	3	3	4	4	4	4
1113	2	50	Heilongjiang	Mudanjiang	Linkou People 's Hospital	1	4	4	4	4	4	4	4	4	4	4	2	4	4	4	4	5	4	4	4	4	2	4	3	4	5	3	2	4	4	5
1114	2	33	Heilongjiang	Mudanjiang	Linkou People 's Hospital	1	999	4	3	3	3	4	4	4	4	4	2	3	4	4	4	4	4	4	4	4	4	4	4	4	4	4	4	999	4	4
1115	2	46	Heilongjiang	Mudanjiang	Linkou People 's Hospital	1	3	4	4	999	999	3	3	3	3	3	3	3	3	3	3	3	3	3	3	3	3	3	3	3	3	3	3	3	3	3
1116	1	50	Heilongjiang	Mudanjiang	Linkou People 's Hospital	1	4	2	4	4	4	3	4	4	4	4	2	4	4	4	4	4	4	4	4	4	4	4	4	4	4	5	4	4	4	4
1117	2	50	Heilongjiang	Mudanjiang	Linkou People 's Hospital	2	4	4	4	4	4	4	4	4	3	4	4	3	2	5	4	4	4	4	4	4	4	4	2	4	2	3	4	4	5	4
1118	2	31	Heilongjiang	Mudanjiang	Linkou People 's Hospital	2	1	3	3	4	3	4	4	2	2	3	5	3	3	4	3	3	4	3	3	3	2	5	4	4	3	3	2	3	3	2
1119	2	35	Heilongjiang	Mudanjiang	Linkou People 's Hospital	2	1	3	3	1	2	4	4	2	2	3	5	3	3	4	3	3	4	3	3	3	2	5	3	3	2	3	3	4	4	4
1120	2	40	Heilongjiang	Mudanjiang	Linkou People 's Hospital	2	3	4	3	3	3	4	3	4	2	2	3	4	2	3	3	2	3	3	4	4	4	4	3	4	4	3	4	4	4	4
1121	2	40	Heilongjiang	Mudanjiang	Linkou People 's Hospital	2	4	3	4	2	3	3	3	4	5	4	3	4	3	3	3	4	4	3	4	4	4	4	3	3	3	4	4	4	4	3
1122	2	41	Heilongjiang	Mudanjiang	Linkou People 's Hospital	2	4	4	4	4	4	4	3	3	3	3	2	4	4	3	3	3	3	3	4	3	3	2	3	4	4	2	4	4	4	4
1123	2	20	Heilongjiang	Mudanjiang	Linkou People 's Hospital	2	3	3	3	4	4	3	3	5	3	1	3	3	5	4	4	3	4	4	4	2	1	4	4	4	4	4	3	5	999	1
1124	2	36	Heilongjiang	Mudanjiang	Linkou People 's Hospital	2	4	4	5	5	3	4	4	4	2	2	5	3	4	3	3	4	3	3	4	5	2	4	2	4	3	4	5	5	3	4
1125	2	18	Heilongjiang	Mudanjiang	Linkou People 's Hospital	2	3	3	3	2	3	5	4	4	2	2	5	3	4	3	3	4	3	3	4	5	2	3	2	4	3	4	4	1	3	3
1126	2	24	Heilongjiang	Mudanjiang	Linkou People 's Hospital	2	3	3	3	3	3	3	3	3	3	3	3	3	3	3	3	3	3	3	3	3	3	3	3	3	3	3	3	3	3	3
1127	2	26	Heilongjiang	Mudanjiang	Linkou People 's Hospital	2	3	4	4	3	2	3	4	3	3	1	2	4	4	3	3	3	3	3	4	4	4	3	3	3	3	3	3	3	3	3
1128	2	37	Heilongjiang	Mudanjiang	Linkou People 's Hospital	2	3	4	4	3	2	3	4	4	2	1	2	3	3	3	3	3	3	3	4	4	4	3	3	3	3	4	3	3	2	2
1129	2	20	Heilongjiang	Mudanjiang	Linkou People 's Hospital	2	3	3	3	5	3	1	3	3	3	1	3	2	3	3	5	1	5	5	3	3	3	3	5	5	3	3	3	5	5	5
1130	2	27	Heilongjiang	Mudanjiang	Linkou People 's Hospital	2	4	4	4	4	4	4	4	4	4	4	3	4	3	4	4	5	4	2	2	4	2	4	4	4	4	4	4	5	4	4
1131	2	21	Heilongjiang	Mudanjiang	Linkou People 's Hospital	2	4	4	3	4	4	4	3	2	3	3	3	2	2	3	2	2	2	2	3	3	3	3	3	3	3	3	3	3	3	4
1132	2	22	Heilongjiang	Mudanjiang	Linkou People 's Hospital	2	2	4	3	2	2	3	3	4	3	3	3	3	3	2	2	2	2	3	3	3	3	3	3	3	3	3	3	5	4	3
1133	1	48	Heilongjiang	Mudanjiang	Linkou People 's Hospital	2	3	4	4	4	4	4	3	4	3	3	2	3	4	2	4	4	4	4	3	3	3	2	4	4	3	3	3	3	4	4
1134	2	40	Heilongjiang	Mudanjiang	Linkou People 's Hospital	2	5	5	5	5	5	5	5	4	4	4	5	4	4	5	4	4	4	4	5	5	5	5	4	5	5	4	4	4	5	5
1135	2	44	Heilongjiang	Mudanjiang	Linkou People 's Hospital	2	3	4	4	5	4	4	4	4	3	3	3	3	3	4	4	4	4	4	4	4	4	3	4	4	4	3	3	3	3	3
1136	2	42	Heilongjiang	Mudanjiang	Linkou People 's Hospital	2	4	4	4	4	4	4	4	4	3	4	4	4	4	4	4	4	4	4	4	4	4	4	4	4	4	4	4	4	4	4
1137	2	38	Heilongjiang	Mudanjiang	Linkou People 's Hospital	2	3	4	2	4	4	3	3	3	4	4	2	2	3	2	3	3	2	4	1	3	3	3	3	3	4	4	3	3	3	3
1138	2	30	Heilongjiang	Mudanjiang	Linkou People 's Hospital	2	3	4	4	3	4	4	3	5	3	3	3	1	2	3	5	3	2	3	5	5	3	5	2	3	3	4	4	4	4	3
1139	2	21	Heilongjiang	Mudanjiang	Linkou People 's Hospital	2	4	4	4	4	4	4	4	3	3	3	4	4	3	2	3	4	3	3	4	4	4	4	3	4	2	2	4	4	4	4
1140	2	50	Heilongjiang	Mudanjiang	Linkou People 's Hospital	2	3	3	3	3	3	3	5	4	4	4	4	4	4	5	5	5	5	5	999	3	999	3	3	3	3	3	4	5	4	3
1141	2	50	Heilongjiang	Mudanjiang	Linkou People 's Hospital	2	5	1	5	5	5	5	3	5	5	4	3	3	5	5	5	5	5	5	2	2	2	2	5	5	5	5	5	5	4	5
1142	2	48	Heilongjiang	Mudanjiang	Linkou People 's Hospital	2	4	4	4	4	4	4	4	4	999	3	3	4	4	4	4	3	4	3	4	4	4	4	3	4	3	2	4	4	4	4
1143	2	29	Heilongjiang	Mudanjiang	Linkou People 's Hospital	2	3	2	3	3	3	3	5	4	3	5	3	2	2	3	3	3	3	3	3	4	2	3	3	3	3	2	3	5	4	3
1144	2	33	Heilongjiang	Mudanjiang	Linkou People 's Hospital	2	3	3	3	3	3	3	3	3	3	3	3	3	3	4	4	3	3	3	3	3	3	3	999	3	3	3	3	3	3	3
1145	2	23	Heilongjiang	Mudanjiang	Linkou People 's Hospital	2	3	3	4	4	4	4	4	4	3	3	3	3	3	4	4	4	4	3	3	3	2	2	3	4	3	3	4	4	4	4
1146	2	36	Heilongjiang	Mudanjiang	Linkou People 's Hospital	2	5	5	5	4	5	5	4	4	4	2	5	5	5	5	5	5	5	5	4	3	1	2	2	5	4	2	5	5	5	5
1147	2	26	Heilongjiang	Mudanjiang	Linkou People 's Hospital	2	2	4	4	2	4	1	1	2	2	1	2	5	1	1	2	1	1	1	3	4	4	2	1	3	2	2	4	4	3	2
1148	2	21	Heilongjiang	Mudanjiang	Linkou People 's Hospital	2	2	3	3	4	4	3	3	3	3	3	3	4	3	3	3	3	3	3	3	3	3	3	3	3	3	3	4	4	4	4
1149	2	40	Heilongjiang	Mudanjiang	Linkou People 's Hospital	2	4	5	4	4	4	4	4	4	4	3	4	4	3	3	4	2	3	3	4	4	2	2	4	4	4	4	4	4	3	4
1150	2	39	Heilongjiang	Mudanjiang	Linkou People 's Hospital	2	3	3	5	5	4	5	4	4	3	3	3	3	3	4	5	4	4	4	3	4	3	5	3	4	4	3	4	4	4	4
1151	2	46	Heilongjiang	Mudanjiang	Linkou People 's Hospital	2	4	4	4	4	4	4	4	4	4	4	4	3	2	4	4	4	4	4	4	4	4	4	4	2	3	4	4	4	5	4
1152	2	50	Heilongjiang	Mudanjiang	Linkou People 's Hospital	2	5	1	5	5	5	5	5	5	5	4	3	5	5	5	5	5	5	5	2	2	2	2	5	5	5	5	5	5	4	5
1153	2	48	Heilongjiang	Mudanjiang	Linkou People 's Hospital	2	3	4	4	3	4	4	4	4	3	3	3	4	4	3	3	3	3	3	3	3	2	2	3	4	4	4	4	4	3	4
1154	2	26	Heilongjiang	Mudanjiang	Linkou People 's Hospital	2	5	5	4	5	5	4	5	5	5	2	5	5	5	3	4	3	3	4	2	3	1	3	4	5	5	999	5	5	5	5
1155	2	45	Heilongjiang	Mudanjiang	Linkou People 's Hospital	2	4	4	3	3	3	4	4	4	3	3	3	4	4	3	3	3	3	3	3	3	2	2	3	4	4	4	3	3	4	4
1156	2	45	Heilongjiang	Mudanjiang	Linkou People 's Hospital	2	4	5	4	5	5	4	5	5	5	2	5	5	5	3	5	2	3	3	2	3	1	3	4	5	5	999	5	5	5	5
1157	2	25	Heilongjiang	Mudanjiang	Linkou People 's Hospital	2	5	1	5	4	4	5	5	4	4	4	3	5	3	4	4	4	4	3	3	3	2	2	3	4	5	4	5	5	5	5
1158	2	20	Heilongjiang	Mudanjiang	Linkou People 's Hospital	2	1	3	3	3	3	3	3	1	999	1	3	3	3	2	4	3	3	3	4	4	5	4	2	3	2	2	3	4	3	4
1159	2	27	Heilongjiang	Mudanjiang	Linkou People 's Hospital	2	5	1	4	5	4	5	2	3	4	2	3	3	4	3	4	3	3	4	2	1	1	1	3	2	2	3	3	3	3	3
1160	2	21	Heilongjiang	Mudanjiang	Linkou People 's Hospital	2	3	3	2	3	2	3	3	3	2	1	5	2	4	2	2	4	3	4	1	1	3	1	4	3	3	4	3	4	3	3
1161	2	21	Heilongjiang	Mudanjiang	Linkou People 's Hospital	2	999	5	999	999	3	3	3	3	2	1	999	2	4	2	2	4	3	2	3	1	1	2	4	3	3	4	3	3	2	2
1162		21	Heilongjiang	Mudanjiang	Linkou People 's Hospital	2	3	3	3	3	3	3	3	2	2	2	3	2	2	3	2	2	2	3	2	2	2	2	3	3	4	3	3	999	2	3
1163	2	21	Heilongjiang	Mudanjiang	Linkou People 's Hospital	2	3	3	3	3	3	3	3	2	2	2	3	2	2	3	2	2	2	3	2	2	2	2	3	3	4	3	3	3	2	3
1164	2	38	Heilongjiang	Mudanjiang	Linkou People 's Hospital	2	4	4	4	4	4	4	4	4	4	2	4	4	4	4	4	4	4	4	2	2	2	2	4	4	4	4	4	4	4	4
1165	2	19	Heilongjiang	Mudanjiang	Linkou People 's Hospital	2	3	3	3	3	3	3	3	4	3	3	3	3	4	4	3	3	3	4	3	3	3	3	4	4	4	2	3	3	3	3
1166	2	44	Heilongjiang	Mudanjiang	Linkou People 's Hospital	2	4	4	4	4	4	4	4	4	4	2	4	4	4	4	4	4	4	4	2	2	2	2	4	4	4	4	4	4	4	4
1167	2	21	Heilongjiang	Mudanjiang	Linkou People 's Hospital	2	3	3	3	3	3	3	3	3	3	3	3	3	3	1	1	2	1	1	5	5	5	5	3	3	3	3	5	5	5	5
1168	2	47	Heilongjiang	Mudanjiang	Linkou People 's Hospital	2	4	4	4	4	4	4	4	4	3	3	4	3	4	4	4	4	4	4	4	4	2	2	4	4	4	2	4	4	4	4
1169	2		Heilongjiang	Mudanjiang	Linkou People 's Hospital	2	4	4	4	4	4	4	4	4	3	3	4	3	4	4	4	4	4	4	4	4	2	2	5	5	5	5	4	4	4	4
1170	2	36	Heilongjiang	Mudanjiang	Linkou People 's Hospital	2	3	2	5	999	4	4	3	3	3	3	3	3	3	3	3	3	3	3	3	3	3	3	3	3	3	3	3	3	3	3
1171	2	23	Heilongjiang	Mudanjiang	Linkou People 's Hospital	2	4	2	4	999	4	4	3	3	3	3	3	3	3	3	3	3	3	3	3	3	3	3	3	3	3	3	3	3	3	3
1172	2	21	Heilongjiang	Mudanjiang	Linkou People 's Hospital	2	4	3	2	4	3	3	3	2	2	2	4	2	2	2	2	2	2	2	2	2	999	2	3	3	1	3	5	5	5	2
1173	2	25	Heilongjiang	Mudanjiang	Linkou People 's Hospital	2	4	4	4	4	3	4	3	3	2	2	3	4	3	3	4	3	4	3	2	4	2	3	4	4	3	3	3	4	3	4
1174	2	48	Heilongjiang	Mudanjiang	Linkou People 's Hospital	2	4	4	5	4	4	5	3	3	3	3	3	3	3	4	4	4	4	4	3	2	2	2	4	3	3	2	3	3	4	4
1175	2	35	Heilongjiang	Mudanjiang	Linkou People 's Hospital	2	1	5	4	4	4	4	4	4	4	4	5	1	4	4	4	4	4	1	1	4	1	4	4	4	2	4	4	4	4	4
1176	2	29	Heilongjiang	Mudanjiang	Linkou People 's Hospital	2	3	3	4	3	3	4	4	4	3	2	2	3	4	4	3	4	3	3	1	3	2	1	3	3	4	3	3	4	3	3
1177	2	45	Heilongjiang	Mudanjiang	Linkou People 's Hospital	2	4	4	4	4	4	5	3	3	2	3	3	3	2	2	2	2	2	2	4	4	4	4	3	4	4	3	4	5	5	4
1178	2	43	Heilongjiang	Mudanjiang	Linkou People 's Hospital	2	4	2	4	4	4	4	3	3	4	3	3	3	3	3	2	3	3	2	3	2	3	3	4	4	3	4	3	3	3	999
1179	2	40	Heilongjiang	Mudanjiang	Linkou People 's Hospital	2	4	4	4	4	4	4	3	4	3	2	2	4	4	3	3	3	3	3	2	4	2	2	3	4	4	3	4	4	4	4
1180	2	33	Heilongjiang	Mudanjiang	Linkou People 's Hospital	2	4	2	4	4	4	4	3	3	3	3	3	3	3	3	3	3	3	3	3	3	3	3	3	4	3	3	3	3	3	3
1181	2	38	Heilongjiang	Mudanjiang	Linkou People 's Hospital	2	3	3	3	3	3	3	3	3	3	3	3	3	4	3	3	3	3	3	3	3	3	3	3	3	3	3	3	3	3	3
1182	2	24	Heilongjiang	Mudanjiang	Linkou People 's Hospital	2	3	3	3	3	3	3	3	3	3	3	3	3	3	3	3	3	3	3	3	3	3	3	3	4	3	3	3	3	3	3
1183	2	25	Heilongjiang	Mudanjiang	Linkou People 's Hospital	2	3	3	3	3	3	3	3	3	3	3	3	3	3	3	3	3	3	3	3	3	3	3	3	3	3	3	3	3	3	3
1184	2	43	Heilongjiang	Mudanjiang	Linkou People 's Hospital	3	4	4	4	4	4	4	4	3	4	3	3	4	4	4	4	3	4	3	4	4	4	4	3	4	4	3	4	4	4	4
1185	2	51	Heilongjiang	Mudanjiang	Linkou People 's Hospital	3	4	3	4	4	3	4	4	4	3	3	3	3	3	4	4	4	4	4	4	4	3	3	4	4	4	3	3	4	4	4
1186	2	50	Heilongjiang	Mudanjiang	Linkou People 's Hospital	3	3	4	4	5	4	4	4	4	3	3	3	3	3	4	4	4	4	4	4	4	3	3	4	4	4	3	3	3	3	3
1187	2	39	Heilongjiang	Mudanjiang	Linkou People 's Hospital	3	3	2	4	4	4	4	3	3	3	3	3	4	3	4	3	3	3	3	4	3	4	4	3	3	3	3	4	3	3	4
1188	2	43	Heilongjiang	Mudanjiang	Linkou People 's Hospital	3	3	3	3	3	3	3	3	3	3	3	3	3	3	3	3	3	3	3	3	3	3	3	4	4	4	4	3	3	3	3
1189	1	35	Heilongjiang	Mudanjiang	Linkou People 's Hospital	3	4	2	4	4	4	4	4	4	4	4	2	4	4	4	4	4	4	4	4	4	4	4	4	4	4	4	2	2	2	2
1190	2	34	Heilongjiang	Mudanjiang	Linkou People 's Hospital	3	4	4	4	4	4	4	4	4	4	4	4	4	4	4	4	4	4	4	2	2	2	2	4	4	4	4	4	4	4	4
1191	1	39	Heilongjiang	Mudanjiang	Linkou People 's Hospital	3	4	2	4	4	4	4	4	4	4	4	2	4	4	4	4	4	4	4	4	4	4	4	4	4	4	4	4	4	4	4
1192	1	37	Heilongjiang	Mudanjiang	Linkou People 's Hospital	3	4	4	4	4	4	4	4	4	4	4	3	4	4	4	4	4	4	4	4	4	4	4	4	4	4	4	4	4	4	4
1193	1	42	Heilongjiang	Mudanjiang	Linkou People 's Hospital	4	4	4	4	4	3	4	3	4	3	5	3	4	3	4	4	4	4	3	5	5	5	5	3	3	3	4	5	5	5	5
1194	1	31	Heilongjiang	Mudanjiang	Linkou People 's Hospital	4	4	4	4	4	4	4	4	4	4	2	3	3	4	3	3	3	3	3	4	4	4	4	4	4	4	3	3	3	5	5
1195	1	43	Heilongjiang	Mudanjiang	Linkou People 's Hospital	4	3	3	3	3	3	4	4	4	4	4	2	3	4	4	4	4	4	4	4	4	4	4	4	4	4	4	3	4	4	4
1196	2	33	Heilongjiang	Mudanjiang	Linkou People 's Hospital	4	4	2	4	4	4	4	4	4	4	4	2	4	4	4	4	4	4	4	4	4	4	4	4	4	4	4	4	4	4	4
1197	1	44	Heilongjiang	Mudanjiang	Linkou People 's Hospital	4	4	2	4	4	4	4	4	4	4	4	2	4	4	4	4	4	4	4	4	4	4	4	4	4	4	4	4	4	4	4
1198	2	48	Heilongjiang	Mudanjiang	Linkou People 's Hospital	4	3	4	2	4	4	3	3	4	4	4	4	3	4	2	3	3	3	3	4	4	4	4	4	4	4	4	4	4	4	3
1199	2	40	Heilongjiang	Mudanjiang	Linkou People 's Hospital	4	2	2	3	3	3	3	3	4	4	3	3	3	4	2	3	3	2	2	2	4	4	4	3	4	3	3	4	4	3	3
1200	2	48	Heilongjiang	Mudanjiang	Linkou People 's Hospital	4	3	3	3	4	4	3	4	3	3	4	4	3	3	4	4	4	4	4	4	4	4	4	4	4	4	3	2	4	4	3
1201	2	38	Heilongjiang	Mudanjiang	Linkou People 's Hospital	5	4	2	4	4	4	4	4	4	4	4	2	3	4	3	3	3	3	3	4	4	4	4	3	3	3	3	4	4	4	4
1202	2	41	Heilongjiang	Mudanjiang	Linkou People 's Hospital	5	4	2	4	4	4	4	4	4	4	4	2	4	4	4	4	4	4	4	4	4	4	4	3	3	3	3	4	4	4	4
1203	1	32	Heilongjiang	Mudanjiang	Linkou People 's Hospital	5	3	4	3	4	4	3	3	3	3	3	3	4	3	3	3	3	3	3	4	4	4	4	3	4	4	4	3	3	3	3
1204	2	28	Heilongjiang	Mudanjiang	Linkou People 's Hospital		5	4	5	5	5	5	5	4	3	2	4	4	5	5	5	5	5	5	3	4	999	4	5	4	5	4	4	5	5	5
1205	2	47	Heilongjiang	Mudanjiang	Linkou People 's Hospital		4	4	4	4	4	4	4	4	3	4	4	4	4	4	4	4	4	4	3	5	999	5	4	4	4	4	4	4	3	4
1206	2	51	Heilongjiang	Mudanjiang	Linkou People 's Hospital		4	4	4	4	4	4	4	4	999	3	2	999	4	5	4	4	4	4	2	3	2	2	4	4	4	3	3	4	4	4
1207	2	32	Heilongjiang	Mudanjiang	Linkou Maternal and Child Health Hospital	1	5	999	5	5	5	5	3	3	3	3	3	3	3	5	5	5	5	3	3	5	3	3	3	999	3	3	5	3	3	3
1208	1	51	Heilongjiang	Mudanjiang	Linkou Maternal and Child Health Hospital	1	5	1	5	5	5	5	5	5	5	5	999	5	5	5	5	5	5	3	3	5	2	5	5	5	5	5	5	5	5	5
1209	2	42	Heilongjiang	Mudanjiang	Linkou Maternal and Child Health Hospital	1	4	3	5	4	5	4	4	4	3	3	2	3	4	3	4	3	3	3	1	3	1	2	4	4	4	3	3	5	5	4
1210	1	47	Heilongjiang	Mudanjiang	Linkou Maternal and Child Health Hospital	1	4	4	3	3	4	3	3	4	4	4	2	4	4	4	4	4	4	3	2	4	4	4	4	4	4	4	3	4	3	999
1211	1	40	Heilongjiang	Mudanjiang	Linkou Maternal and Child Health Hospital	1	3	2	5	4	4	5	3	4	4	4	999	3	4	5	4	3	5	3	1	4	1	4	4	4	4	3	3	2	4	4
1212	2	51	Heilongjiang	Mudanjiang	Linkou Maternal and Child Health Hospital	1	3	3	3	3	3	4	4	4	3	3	3	3	4	3	3	3	3	3	4	3	4	3	3	4	4	3	3	3	4	4
1213	2	48	Heilongjiang	Mudanjiang	Linkou Maternal and Child Health Hospital	1	999	3	4	3	3	5	2	3	5	5	5	4	3	999	4	4	2	3	4	3	3	3	4	2	3	4	4	3	4	3
1214	2	27	Heilongjiang	Mudanjiang	Linkou Maternal and Child Health Hospital	1	4	4	5	2	4	5	4	5	4	4	4	3	5	2	5	4	3	3	5	4	5	2	999	5	3	4	4	4	4	5
1215	2	51	Heilongjiang	Mudanjiang	Linkou Maternal and Child Health Hospital	1	5	4	5	5	5	5	4	4	4	4	4	4	2	4	4	4	4	4	4	4	2	4	4	5	5	4	4	4	4	4
1216	2	49	Heilongjiang	Mudanjiang	Linkou Maternal and Child Health Hospital	1	4	4	4	4	4	4	3	3	999	4	3	3	4	4	3	2	3	2	2	4	3	4	4	999	5	4	3	3	3	3
1217	2	50	Heilongjiang	Mudanjiang	Linkou Maternal and Child Health Hospital	1	5	1	2	5	5	5	2	4	4	3	2	4	3	3	3	3	3	3	3	2	2	2	3	3	3	3	3	3	3	3
1218	1	52	Heilongjiang	Mudanjiang	Linkou Maternal and Child Health Hospital	1	3	4	4	4	3	3	3	3	3	3	3	4	4	3	3	3	3	3	3	1	1	1	4	4	4	3	4	4	4	3
1219	2	38	Heilongjiang	Mudanjiang	Linkou Maternal and Child Health Hospital	1	3	4	3	2	3	3	3	4	4	4	3	3	3	3	3	3	3	3	3	4	3	4	3	999	3	3	5	5	4	3
1220	2	19	Heilongjiang	Mudanjiang	Linkou Maternal and Child Health Hospital	2	3	4	3	3	4	4	4	4	3	3	3	4	3	4	4	4	4	4	2	3	2	3	3	4	3	4	4	4	4	4
1221	2	35	Heilongjiang	Mudanjiang	Linkou Maternal and Child Health Hospital	2	3	2	4	3	4	4	3	4	4	4	3	4	4	3	3	3	3	4	3	3	3	3	4	4	4	999	4	4	4	4
1222	2	37	Heilongjiang	Mudanjiang	Linkou Maternal and Child Health Hospital	2	3	4	4	4	4	4	3	3	3	3	3	3	4	3	3	3	3	3	3	1	1	1	3	4	4	4	4	4	4	3
1223	2	25	Heilongjiang	Mudanjiang	Linkou Maternal and Child Health Hospital	2	3	4	4	4	3	3	3	3	3	3	3	4	4	3	3	3	3	3	3	1	1	1	4	4	4	3	4	4	4	3
1224	2	54	Heilongjiang	Mudanjiang	Linkou Maternal and Child Health Hospital	2	5	999	5	5	5	5	3	3	3	3	3	3	3	5	5	5	5	3	3	5	3	3	3	999	3	3	5	3	3	3
1225	2	25	Heilongjiang	Mudanjiang	Linkou Maternal and Child Health Hospital	2	4	3	4	4	4	4	3	3	4	4	999	3	4	4	3	3	4	4	3	3	3	4	3	4	3	4	3	3	4	3
1226	2	46	Heilongjiang	Mudanjiang	Linkou Maternal and Child Health Hospital	3	3	4	4	3	4	999	3	4	2	3	4	4	2	3	3	4	4	3	4	4	4	4	3	4	4	3	999	3	4	4
1227	2	41	Heilongjiang	Mudanjiang	Linkou Maternal and Child Health Hospital	3	3	3	4	4	4	4	3	5	5	3	5	3	5	5	5	3	5	3	1	1	4	3	5	4	4	3	5	3	5	4
1228	2	32	Heilongjiang	Mudanjiang	Linkou Maternal and Child Health Hospital	3	3	4	4	4	3	4	4	4	4	999	5	4	4	3	4	1	1	4	2	4	4	1	4	4	4	4	4	4	4	4
1229	2	49	Heilongjiang	Mudanjiang	Linkou Maternal and Child Health Hospital	3	4	5	4	4	4	4	3	4	4	4	4	4	4	4	3	3	2	4	2	4	4	4	3	4	4	4	4	4	4	4
1230	2	40	Heilongjiang	Mudanjiang	Linkou Maternal and Child Health Hospital	3	3	4	3	3	4	999	3	3	4	3	2	3	4	3	3	3	3	3	999	4	999	4	3	4	3	3	999	3	2	2
1231	2	45	Heilongjiang	Mudanjiang	Linkou Maternal and Child Health Hospital		4	4	4	4	4	5	4	4	4	4	5	4	4	4	4	4	4	4	4	4	4	4	2	4	4	4	4	4	5	5
1232	2	39	Heilongjiang	Mudanjiang	Linkou Maternal and Child Health Hospital		3	4	3	3	4	999	3	3	4	3	2	3	4	3	3	3	3	3	4	4	4	4	3	4	3	3	999	3	2	2
1233	2	43	Heilongjiang	Mudanjiang	Linkou Chinese medicine hospital	1	3	4	4	4	4	4	5	5	5	3	4	3	5	3	4	4	4	4	4	4	4	4	4	4	4	4	4	4	5	4
1234	1	48	Heilongjiang	Mudanjiang	Linkou Chinese medicine hospital	1	4	3	4	4	4	4	4	4	4	4	1	3	4	4	4	4	4	4	4	4	4	4	4	4	4	4	4	4	4	4
1235	1	49	Heilongjiang	Mudanjiang	Linkou Chinese medicine hospital	1	3	4	4	4	4	4	4	4	3	3	2	4	3	4	4	4	4	4	3	3	3	3	4	4	3	4	4	4	4	4
1236	1	46	Heilongjiang	Mudanjiang	Linkou Chinese medicine hospital	1	4	999	5	5	3	4	4	3	5	5	999	2	5	4	3	3	3	3	4	5	4	5	3	4	4	4	3	2	1	1
1237	1	44	Heilongjiang	Mudanjiang	Linkou Chinese medicine hospital	1	4	5	4	4	4	4	3	4	4	3	3	3	4	3	2	3	2	2	2	4	4	4	3	3	3	3	4	3	1	3
1238	2	22	Heilongjiang	Mudanjiang	Linkou Chinese medicine hospital	2	2	4	4	2	2	3	2	4	4	2	4	3	4	2	4	2	2	2	4	4	4	4	3	3	4	3	4	4	4	4
1239	2	20	Heilongjiang	Mudanjiang	Linkou Chinese medicine hospital	2	5	5	5	5	5	5	3	3	3	3	3	3	3	4	4	4	4	4	4	4	4	4	3	3	3	3	5	5	5	3
1240	2	19	Heilongjiang	Mudanjiang	Linkou Chinese medicine hospital	2	4	4	5	5	5	5	4	4	3	3	4	4	5	4	5	4	3	5	3	3	3	1	4	4	4	4	4	4	5	5
1241	2	22	Heilongjiang	Mudanjiang	Linkou Chinese medicine hospital	2	4	4	4	4	4	4	4	4	4	4	4	3	4	3	4	4	3	3	2	3	3	2	3	4	4	3	4	4	3	4
1242	2	22	Heilongjiang	Mudanjiang	Linkou Chinese medicine hospital	2	2	5	5	5	4	5	5	3	4	3	4	4	3	4	5	3	3	3	2	3	2	3	4	3	4	4	4	4	3	5
1243	2	23	Heilongjiang	Mudanjiang	Linkou Chinese medicine hospital	2	5	3	5	4	4	4	5	3	3	4	3	3	4	4	5	4	4	5	3	4	4	3	4	4	4	3	5	4	4	4
1244	2	26	Heilongjiang	Mudanjiang	Linkou Chinese medicine hospital	2	3	4	4	3	3	4	4	4	4	4	2	4	4	4	4	4	4	4	4	4	4	4	3	4	3	3	4	3	4	4
1245	2	21	Heilongjiang	Mudanjiang	Linkou Chinese medicine hospital	2	5	4	5	5	4	4	5	1	999	5	5	5	999	5	5	5	5	5	999	1	1	1	5	1	1	5	5	5	5	5
1246	2	20	Heilongjiang	Mudanjiang	Linkou Chinese medicine hospital	2	2	999	2	3	2	4	4	4	4	4	3	3	3	3	4	4	4	4	4	4	4	4	3	3	4	2	3	3	3	3
1247	2	45	Heilongjiang	Mudanjiang	Linkou Chinese medicine hospital	2	4	4	4	3	3	3	4	3	3	3	3	3	2	4	4	3	4	3	3	3	3	4	3	4	3	999	3	4	3	4
1248	2	45	Heilongjiang	Mudanjiang	Linkou Chinese medicine hospital	2	5	4	5	4	4	4	4	4	4	3	3	4	5	4	4	3	4	3	3	3	3	2	4	4	4	4	5	4	4	5
1249	2	24	Heilongjiang	Mudanjiang	Linkou Chinese medicine hospital	2	2	2	2	4	4	4	4	4	4	4	2	4	4	4	4	4	4	4	4	4	4	4	4	4	4	4	4	4	4	4
1250	2	23	Heilongjiang	Mudanjiang	Linkou Chinese medicine hospital	2	3	4	4	4	4	4	4	4	3	3	4	3	3	4	4	4	4	3	2	2	2	2	3	4	3	999	4	3	4	3
1251	2	43	Heilongjiang	Mudanjiang	Linkou Chinese medicine hospital	3	3	3	3	3	3	3	3	4	3	2	3	3	4	3	3	3	3	3	4	4	4	4	3	3	3	3	3	3	3	3
1252	2	52	Heilongjiang	Mudanjiang	Linkou Chinese medicine hospital	3	3	3	3	4	3	4	3	4	4	2	3	3	4	3	4	3	3	4	4	4	3	4	3	3	3	4	4	4	4	3
1253	2	34	Heilongjiang	Mudanjiang	Linkou Chinese medicine hospital	4	2	3	2	3	1	4	4	4	4	3	2	3	4	3	4	4	4	4	3	3	4	3	3	3	2	4	2	4	3	4
1254	1	30	Heilongjiang	Mudanjiang	Linkou Chinese medicine hospital	5	4	3	4	4	3	3	3	4	3	3	3	4	3	4	4	4	3	3	4	4	3	4	3	4	3	3	4	3	4	4
1255	2	26	Heilongjiang	Mudanjiang	Mudanjiang Hongqi Hospital	1	3	999	5	4	4	4	4	4	4	4	999	3	4	4	4	4	4	4	999	1	999	1	4	4	4	4	4	5	5	5
1256	2	28	Heilongjiang	Mudanjiang	Mudanjiang Hongqi Hospital	1	3	999	5	4	4	3	3	4	4	4	999	3	4	5	4	4	5	4	4	1	999	1	4	4	4	4	4	5	5	5
1257	2	30	Heilongjiang	Mudanjiang	Mudanjiang Hongqi Hospital	1	4	5	4	3	3	3	4	4	4	4	3	4	4	4	3	3	3	3	3	4	4	4	3	4	3	3	3	4	4	4
1258	1	38	Heilongjiang	Mudanjiang	Mudanjiang Hongqi Hospital	1	5	999	5	5	5	5	4	4	4	5	5	4	4	4	4	4	4	4	5	5	5	5	2	2	2	4	5	4	5	4
1259	2	24	Heilongjiang	Mudanjiang	Mudanjiang Hongqi Hospital	1	5	1	5	5	5	5	4	5	5	5	1	5	5	4	5	5	4	5	4	5	5	4	4	5	3	1	5	4	5	5
1260	1	37	Heilongjiang	Mudanjiang	Mudanjiang Hongqi Hospital	1	4	4	4	4	4	5	3	3	3	3	2	3	3	5	4	3	4	3	5	5	5	5	1	1	1	2	999	999	999	3
1261	1	36	Heilongjiang	Mudanjiang	Mudanjiang Hongqi Hospital	1	3	3	3	3	3	4	4	4	4	4	2	4	3	5	3	4	4	3	5	5	5	5	4	4	4	3	5	3	4	3
1262	1	30	Heilongjiang	Mudanjiang	Mudanjiang Hongqi Hospital	1	5	2	3	3	3	4	5	5	5	5	3	4	4	5	2	5	5	4	5	5	5	5	3	3	3	4	3	5	5	4
1263	1	39	Heilongjiang	Mudanjiang	Mudanjiang Hongqi Hospital	1	4	4	5	4	4	5	3	3	3	4	1	4	3	5	3	3	3	5	5	5	5	5	3	4	3	3	4	4	3	3
1264	1	33	Heilongjiang	Mudanjiang	Mudanjiang Hongqi Hospital	1	4	3	5	4	5	5	4	3	2	2	2	3	3	4	4	3	4	4	4	4	4	4	2	4	2	2	5	5	5	5
1265	1	46	Heilongjiang	Mudanjiang	Mudanjiang Hongqi Hospital	1	5	4	5	4	4	4	4	3	3	3	2	3	4	4	4	3	4	4	5	5	5	5	2	4	2	3	4	5	5	5
1266	2	30	Heilongjiang	Mudanjiang	Mudanjiang Hongqi Hospital	1	5	5	5	5	5	5	1	5	5	5	5	4	2	1	4	1	1	4	2	5	5	5	3	3	3	3	5	3	3	4
1267	1	34	Heilongjiang	Mudanjiang	Mudanjiang Hongqi Hospital	1	4	5	5	4	4	4	4	4	4	4	2	4	4	4	4	4	4	4	4	4	4	4	3	3	3	3	4	4	4	3
1268	1	30	Heilongjiang	Mudanjiang	Mudanjiang Hongqi Hospital	1	4	4	4	4	4	5	4	4	4	4	2	4	4	4	4	4	4	4	3	3	3	3	4	4	4	4	3	3	4	3
1269	1	30	Heilongjiang	Mudanjiang	Mudanjiang Hongqi Hospital	1	4	4	4	4	3	4	4	4	4	3	3	4	4	3	4	4	4	3	5	5	5	5	4	4	4	4	4	3	4	3
1270	1	34	Heilongjiang	Mudanjiang	Mudanjiang Hongqi Hospital	1	4	2	3	3	3	4	4	3	4	2	3	4	4	4	3	2	4	3	3	3	4	4	4	3	4	3	4	3	2	3
1271	1	36	Heilongjiang	Mudanjiang	Mudanjiang Hongqi Hospital	1	5	999	5	5	5	5	3	5	3	3	3	5	5	3	3	4	4	3	4	3	4	3	5	5	5	5	5	5	5	5
1272	1	29	Heilongjiang	Mudanjiang	Mudanjiang Hongqi Hospital	1	4	5	5	3	5	5	5	5	4	5	4	4	5	3	4	3	3	4	5	5	5	5	3	5	5	3	3	4	3	5
1273	1	35	Heilongjiang	Mudanjiang	Mudanjiang Hongqi Hospital	1	5	999	5	5	5	5	3	5	3	3	3	5	5	3	3	4	3	3	4	3	4	3	5	5	5	5	5	5	5	5
1274	1	27	Heilongjiang	Mudanjiang	Mudanjiang Hongqi Hospital	1	4	4	4	5	5	5	5	5	5	5	2	5	4	3	3	3	3	3	1	1	1	999	5	4	4	1	4	5	4	5
1275	1	45	Heilongjiang	Mudanjiang	Mudanjiang Hongqi Hospital	1	5	4	4	4	4	5	5	2	4	5	4	4	5	5	5	4	5	3	5	5	4	5	4	4	4	3	4	4	5	4
1276	2	31	Heilongjiang	Mudanjiang	Mudanjiang Hongqi Hospital	1	4	2	4	5	5	4	4	4	4	4	2	5	4	4	4	4	4	4	1	1	1	1	4	4	4	4	4	4	4	4
1277	1	28	Heilongjiang	Mudanjiang	Mudanjiang Hongqi Hospital	1	4	5	3	4	4	5	4	4	3	4	4	4	4	4	4	4	4	4	5	4	4	4	4	4	4	4	4	4	4	4
1278	1	29	Heilongjiang	Mudanjiang	Mudanjiang Hongqi Hospital	1	3	2	3	4	4	4	3	3	3	3	4	3	3	3	3	4	4	3	4	3	4	3	5	5	5	5	4	3	3	2
1279	2	28	Heilongjiang	Mudanjiang	Mudanjiang Hongqi Hospital	1	4	5	3	4	4	5	4	4	4	3	4	4	4	4	4	4	4	4	5	4	4	4	4	4	4	4	4	4	4	4
1280	1	29	Heilongjiang	Mudanjiang	Mudanjiang Hongqi Hospital	1	4	3	3	3	4	4	3	4	2	3	2	3	3	5	4	3	4	5	1	2	2	2	3	2	2	3	5	3	3	3
1281	2	23	Heilongjiang	Mudanjiang	Mudanjiang Hongqi Hospital	2	4	999	4	4	4	5	5	5	5	4	3	3	5	3	4	4	4	4	4	4	4	4	3	4	4	3	4	5	4	5
1282	2	30	Heilongjiang	Mudanjiang	Mudanjiang Hongqi Hospital	2	3	5	5	4	4	5	4	5	5	5	4	4	5	3	4	4	4	4	3	5	3	4	4	5	4	4	5	5	5	5
1283	2	24	Heilongjiang	Mudanjiang	Mudanjiang Hongqi Hospital	2	3	999	5	5	5	5	4	4	3	4	4	5	4	5	5	5	5	5	3	3	3	3	4	5	5	4	5	5	5	5
1284	2	27	Heilongjiang	Mudanjiang	Mudanjiang Hongqi Hospital	2	3	999	5	5	5	5	5	5	3	4	4	5	5	5	5	5	5	5	3	3	4	3	4	5	5	4	5	5	5	5
1285	2	28	Heilongjiang	Mudanjiang	Mudanjiang Hongqi Hospital	2	2	4	5	3	3	5	3	5	3	3	4	5	5	3	4	4	4	3	2	2	4	4	2	4	4	4	3	4	2	5
1286	2	30	Heilongjiang	Mudanjiang	Mudanjiang Hongqi Hospital	2	5	999	5	4	4	5	4	5	4	5	999	5	5	4	5	4	5	5	5	5	5	5	4	5	5	5	5	5	4	5
1287	2	28	Heilongjiang	Mudanjiang	Mudanjiang Hongqi Hospital	2	5	999	5	5	5	5	4	5	4	5	999	5	5	5	5	4	5	5	4	4	4	4	5	5	4	5	5	5	5	5
1288	2	30	Heilongjiang	Mudanjiang	Mudanjiang Hongqi Hospital	2	5	999	5	5	4	5	5	4	5	4	4	5	3	4	3	4	4	4	4	4	3	4	4	5	3	3	4	5	5	5
1289	2	26	Heilongjiang	Mudanjiang	Mudanjiang Hongqi Hospital	2	5	1	5	5	5	5	4	4	4	4	4	3	4	4	4	4	4	4	3	3	3	3	3	4	4	4	5	5	5	5
1290	2	27	Heilongjiang	Mudanjiang	Mudanjiang Hongqi Hospital	2	5	5	5	5	5	5	2	4	4	5	1	3	4	2	5	5	5	5	3	5	3	5	5	1	5	5	5	5	5	5
1291	2	30	Heilongjiang	Mudanjiang	Mudanjiang Hongqi Hospital	2	3	5	4	3	5	4	3	4	4	4	2	4	4	3	3	3	3	3	4	4	3	4	3	4	3	3	4	4	5	5
1292	2	32	Heilongjiang	Mudanjiang	Mudanjiang Hongqi Hospital	2	5	5	5	5	5	5	5	5	5	5	4	5	5	5	5	5	5	5	2	3	3	3	5	5	5	5	5	5	5	5
1293	2	22	Heilongjiang	Mudanjiang	Mudanjiang Hongqi Hospital	2	4	5	4	4	4	5	4	4	4	4	4	4	4	4	4	5	4	4	2	2	2	2	4	4	4	4	4	5	4	5
1294	2	42	Heilongjiang	Mudanjiang	Mudanjiang Hongqi Hospital	2	4	5	4	4	4	4	5	4	4	4	4	4	4	4	5	5	4	4	2	3	2	2	4	4	4	4	4	4	4	5
1295	2	46	Heilongjiang	Mudanjiang	Mudanjiang Hongqi Hospital	2	4	4	4	3	4	5	1	3	3	5	1	5	4	4	3	5	4	4	5	4	5	5	3	4	4	3	4	5	3	4
1296	2	27	Heilongjiang	Mudanjiang	Mudanjiang Hongqi Hospital	2	3	999	5	5	5	5	5	5	3	4	999	4	5	4	5	4	5	3	999	4	2	2	4	4	4	4	3	4	2	4
1297	2	30	Heilongjiang	Mudanjiang	Mudanjiang Hongqi Hospital	2	3	4	5	5	5	4	5	5	5	5	4	5	5	5	5	4	5	5	4	5	4	5	5	5	3	3	5	5	5	4
1298	2	30	Heilongjiang	Mudanjiang	Mudanjiang Hongqi Hospital	2	3	999	3	3	5	3	3	5	4	3	4	4	4	4	4	4	4	3	2	5	5	5	2	3	2	2	4	4	4	5
1299	2	34	Heilongjiang	Mudanjiang	Mudanjiang Hongqi Hospital	2	3	4	3	3	4	4	3	4	3	4	3	4	4	4	4	4	4	4	3	4	3	4	2	4	4	3	4	3	4	4
1300	1	29	Heilongjiang	Mudanjiang	Mudanjiang Hongqi Hospital	3	5	4	5	5	5	5	5	5	5	5	1	5	5	5	5	5	5	5	5	5	5	5	5	5	5	5	5	5	5	5
1301	2	39	Heilongjiang	Mudanjiang	Mudanjiang Hongqi Hospital	3	3	999	4	3	5	5	4	1	999	3	1	1	4	3	4	3	4	4	5	5	5	5	3	3	3	3	4	5	4	4
1302	1	38	Heilongjiang	Mudanjiang	Mudanjiang Hongqi Hospital	3	999	4	4	4	3	5	3	4	5	2	3	5	4	4	3	4	3	4	4	4	4	4	999	999	999	999	4	4	4	3
1303	2	31	Heilongjiang	Mudanjiang	Mudanjiang Hongqi Hospital	3	5	4	5	5	5	5	5	5	5	4	999	4	4	5	5	5	5	5	4	1	1	1	5	4	4	3	5	5	5	4
1304	2	24	Heilongjiang	Mudanjiang	Mudanjiang Forestry Center Hospital	1	4	999	5	3	4	5	2	3	2	3	2	3	2	5	5	4	4	4	4	5	5	4	5	4	5	4	4	5	5	5
1305	1	28	Heilongjiang	Mudanjiang	Mudanjiang Forestry Center Hospital	1	3	4	4	4	4	4	3	4	3	4	2	4	3	3	5	5	3	4	4	4	3	3	3	4	3	4	5	4	3	4
1306	1	29	Heilongjiang	Mudanjiang	Mudanjiang Forestry Center Hospital	1	3	5	4	5	3	5	3	5	3	5	1	5	3	3	5	3	3	3	5	3	3	5	5	5	5	3	3	1	3	2
1307	1	43	Heilongjiang	Mudanjiang	Mudanjiang Forestry Center Hospital	1	5	1	4	4	5	5	3	3	3	5	2	3	3	4	4	4	4	4	4	4	4	4	3	3	3	3	4	5	5	5
1308	2	32	Heilongjiang	Mudanjiang	Mudanjiang Forestry Center Hospital	1	4	1	5	4	4	3	3	4	3	4	1	3	5	4	4	3	5	5	5	3	4	5	5	3	5	3	3	4	3	2
1309	1	56	Heilongjiang	Mudanjiang	Mudanjiang Forestry Center Hospital	1	4	2	4	4	4	3	3	3	3	3	3	3	3	2	3	3	3	3	2	2	2	2	4	3	3	3	4	4	4	4
1310	1	27	Heilongjiang	Mudanjiang	Mudanjiang Forestry Center Hospital	1	5	1	5	5	5	5	4	4	4	4	2	4	4	4	4	4	4	4	4	3	3	3	5	4	3	5	5	5	5	5
1311	1	31	Heilongjiang	Mudanjiang	Mudanjiang Forestry Center Hospital	1	5	1	5	5	5	5	3	4	4	3	3	4	4	3	3	3	3	3	3	3	3	3	2	2	2	2	5	5	5	5
1312	1	29	Heilongjiang	Mudanjiang	Mudanjiang Forestry Center Hospital	1	5	1	5	5	5	5	3	3	3	3	3	3	3	3	3	3	3	3	3	3	3	3	5	2	2	2	5	5	5	5
1313	1	24	Heilongjiang	Mudanjiang	Mudanjiang Forestry Center Hospital	1	5	1	5	5	5	5	3	3	3	3	1	3	3	5	5	5	5	5	5	5	5	5	4	3	5	3	5	5	5	3
1314	1	28	Heilongjiang	Mudanjiang	Mudanjiang Forestry Center Hospital	1	5	1	5	5	5	5	4	4	4	4	2	4	4	4	4	4	4	4	4	4	4	4	3	3	3	3	3	3	3	3
1315	1	24	Heilongjiang	Mudanjiang	Mudanjiang Forestry Center Hospital	1	5	1	5	5	5	5	3	3	3	3	3	3	3	5	3	3	3	5	5	5	5	5	3	3	3	3	5	5	5	5
1316	2	24	Heilongjiang	Mudanjiang	Mudanjiang Forestry Center Hospital	1	5	1	5	5	5	5	3	3	3	3	3	3	3	2	2	3	2	3	2	2	2	2	3	3	3	3	5	5	5	5
1317	1	23	Heilongjiang	Mudanjiang	Mudanjiang Forestry Center Hospital	1	4	2	4	3	3	5	2	2	3	3	4	2	2	5	5	2	5	5	5	2	5	2	2	2	2	2	5	5	5	5
1318	2	38	Heilongjiang	Mudanjiang	Mudanjiang Forestry Center Hospital	1	5	1	5	5	5	5	3	4	4	4	3	4	4	3	3	3	3	3	3	3	3	3	4	3	4	5	5	5	5	5
1319	2	20	Heilongjiang	Mudanjiang	Mudanjiang Forestry Center Hospital	2	5	3	5	5	5	5	5	5	3	5	1	5	5	5	5	3	5	5	5	1	5	5	3	3	3	3	5	5	5	1
1320	2	31	Heilongjiang	Mudanjiang	Mudanjiang Forestry Center Hospital	2	5	1	5	5	5	5	3	3	3	3	3	3	3	3	3	3	3	3	3	3	3	3	3	3	3	3	2	2	2	2
1321	1	19	Heilongjiang	Mudanjiang	Mudanjiang Forestry Center Hospital	2	5	999	5	3	5	5	5	5	4	5	2	4	4	2	5	5	5	5	5	999	5	1	4	3	4	3	5	4	5	4
1322	2	50	Heilongjiang	Mudanjiang	Mudanjiang Forestry Center Hospital	2	4	2	4	4	4	4	5	5	5	5	1	5	5	5	5	5	5	5	5	5	5	5	4	3	2	2	4	4	4	4
1323	2	24	Heilongjiang	Mudanjiang	Mudanjiang Forestry Center Hospital	2	4	2	4	4	4	4	5	3	3	3	1	5	3	5	5	5	5	5	5	5	5	5	3	3	3	3	4	5	5	5
1324	2	27	Heilongjiang	Mudanjiang	Mudanjiang Forestry Center Hospital	2	5	1	5	5	5	5	3	3	3	3	3	3	3	3	3	3	3	3	3	3	3	3	2	2	2	2	5	5	4	4
1325	2	26	Heilongjiang	Mudanjiang	Mudanjiang Forestry Center Hospital	2	5	1	5	5	5	5	4	4	4	4	2	4	4	4	4	4	4	4	4	4	4	4	3	3	3	3	5	5	5	5
1326	2	25	Heilongjiang	Mudanjiang	Mudanjiang Forestry Center Hospital	2	3	3	3	3	3	3	3	3	3	3	3	3	3	4	5	3	3	5	3	3	5	4	4	4	4	4	3	3	3	3
1327	2	25	Heilongjiang	Mudanjiang	Mudanjiang Forestry Center Hospital	2	5	1	5	5	5	4	4	4	4	4	2	4	4	4	4	4	4	4	4	4	4	4	3	3	3	3	5	5	5	5
1328	2	26	Heilongjiang	Mudanjiang	Mudanjiang Forestry Center Hospital	2	5	1	5	5	5	5	3	5	5	5	1	5	5	2	1	3	2	3	4	5	5	4	4	5	2	3	4	4	4	4
1329	2	25	Heilongjiang	Mudanjiang	Mudanjiang Forestry Center Hospital	2	4	2	4	4	4	4	5	5	5	5	1	5	5	5	5	5	5	5	5	4	4	3	4	3	4	3	4	4	4	4
1330	2	39	Heilongjiang	Mudanjiang	Mudanjiang Forestry Center Hospital	2	4	2	4	4	4	4	5	5	5	5	1	5	5	4	4	5	5	4	4	4	4	4	5	5	5	5	4	4	4	4
1331	2	25	Heilongjiang	Mudanjiang	Mudanjiang Forestry Center Hospital	3	5	5	2	4	4	5	3	2	3	2	3	3	3	3	3	2	3	3	3	2	3	2	2	3	2	3	4	4	5	5
1332	2	30	Heilongjiang	Mudanjiang	Mudanjiang Forestry Center Hospital	3	4	2	4	4	999	5	2	4	3	3	3	3	3	3	2	2	3	2	2	2	2	3	3	3	2	3	5	4	4	2
1333	2	24	Heilongjiang	Mudanjiang	Mudanjiang Forestry Center Hospital	4	2	2	4	4	4	4	3	4	4	4	2	3	4	4	4	4	4	3	3	4	4	3	4	5	4	3	4	4	4	4
1334	2	26	Heilongjiang	Mudanjiang	Mudanjiang Cancer Hospital	1	5	1	4	5	5	4	5	3	4	5	4	5	5	5	5	5	5	5	2	3	2	3	5	5	5	5	5	5	5	5
1335	2	30	Heilongjiang	Mudanjiang	Mudanjiang Cancer Hospital	1	4	5	5	4	5	5	5	4	4	4	4	4	5	3	3	4	3	3	4	4	4	4	3	3	4	4	4	5	5	5
1336	1	35	Heilongjiang	Mudanjiang	Mudanjiang Cancer Hospital	1	3	999	5	4	4	5	4	3	4	3	4	3	3	3	3	3	3	3	3	5	4	5	3	3	3	3	3	3	4	4
1337	2	31	Heilongjiang	Mudanjiang	Mudanjiang Cancer Hospital	1	5	4	5	5	5	5	3	3	3	3	3	3	3	3	5	5	5	5	3	3	3	3	2	3	3	2	5	5	5	5
1338	1	24	Heilongjiang	Mudanjiang	Mudanjiang Cancer Hospital	1	5	5	5	5	5	5	5	5	5	5	5	5	5	5	5	5	5	5	1	1	1	1	5	5	5	5	4	5	5	5
1339	2	23	Heilongjiang	Mudanjiang	Mudanjiang Cancer Hospital	1	5	999	999	5	5	5	5	5	5	5	999	5	5	5	5	5	5	5	3	3	3	3	5	5	5	5	5	5	5	5
1340	1	32	Heilongjiang	Mudanjiang	Mudanjiang Cancer Hospital	1	5	999	999	5	5	5	5	5	5	5	999	4	5	5	5	5	5	5	5	5	5	5	5	5	5	5	5	5	5	5
1341	2	29	Heilongjiang	Mudanjiang	Mudanjiang Cancer Hospital	1	3	3	3	4	4	4	3	3	3	3	2	3	4	4	4	4	4	4	4	4	3	4	3	3	3	4	3	3	3	3
1342	2	45	Heilongjiang	Mudanjiang	Mudanjiang Cancer Hospital	1	5	1	5	5	5	5	3	3	3	3	3	3	3	5	5	5	5	5	3	3	3	3	2	3	3	3	5	5	5	5
1343	2	26	Heilongjiang	Mudanjiang	Mudanjiang Cancer Hospital	1	4	4	4	4	4	5	4	4	3	3	3	4	4	5	5	5	5	5	4	4	4	4	3	4	4	4	4	5	5	5
1344	1	26	Heilongjiang	Mudanjiang	Mudanjiang Cancer Hospital	1	5	4	5	5	5	5	5	5	5	5	4	5	5	5	5	5	5	2	2	2	2	2	2	2	3	3	5	5	4	5
1345	2	25	Heilongjiang	Mudanjiang	Mudanjiang Cancer Hospital	1	4	5	5	4	1	5	5	4	4	4	4	5	5	4	5	3	3	4	4	5	4	5	3	4	4	4	5	5	4	5
1346	2	37	Heilongjiang	Mudanjiang	Mudanjiang Cancer Hospital	1	3	4	5	4	2	5	4	3	4	3	4	3	3	3	3	3	3	3	4	5	5	5	3	3	3	3	4	3	3	4
1347	2	27	Heilongjiang	Mudanjiang	Mudanjiang Cancer Hospital	1	4	5	4	5	1	5	4	4	4	4	5	4	5	5	5	5	5	5	999	3	1	1	3	5	4	3	3	4	2	3
1348	1	32	Heilongjiang	Mudanjiang	Mudanjiang Cancer Hospital	1	4	4	4	2	3	4	4	2	3	3	2	3	4	2	3	3	3	3	5	5	5	5	5	2	3	3	5	3	3	2
1349	1	31	Heilongjiang	Mudanjiang	Mudanjiang Cancer Hospital	1	5	4	4	4	2	4	3	4	3	3	2	4	4	5	5	5	5	5	5	5	4	4	3	3	3	3	4	4	4	4
1350	1	33	Heilongjiang	Mudanjiang	Mudanjiang Cancer Hospital	1	3	4	3	4	999	4	3	5	3	3	2	3	4	5	5	3	4	5	5	4	3	4	3	3	3	3	4	4	4	4
1351	1	27	Heilongjiang	Mudanjiang	Mudanjiang Cancer Hospital	1	4	2	4	5	5	4	4	4	4	4	5	4	5	5	4	4	5	5	999	3	1	1	3	5	4	3	3	4	1	4
1352	1	30	Heilongjiang	Mudanjiang	Mudanjiang Cancer Hospital	2	4	2	4	4	999	3	4	4	5	4	1	4	3	3	5	4	4	4	4	3	4	4	4	4	5	4	4	3	4	3
1353	2	22	Heilongjiang	Mudanjiang	Mudanjiang Cancer Hospital	2	4	4	4	5	5	5	4	3	3	3	1	3	3	4	3	3	4	3	3	2	2	2	4	4	4	2	4	5	5	5
1354	1	22	Heilongjiang	Mudanjiang	Mudanjiang Cancer Hospital	2	4	999	4	4	999	4	4	4	5	4	2	4	4	3	4	4	4	4	999	3	3	3	3	3	4	3	4	4	4	5
1355	2	25	Heilongjiang	Mudanjiang	Mudanjiang Cancer Hospital	2	5	999	5	4	999	4	4	4	4	4	2	3	3	4	4	4	4	4	3	4	4	3	4	4	4	4	4	4	4	4
1356	2	26	Heilongjiang	Mudanjiang	Mudanjiang Cancer Hospital	2	4	4	4	4	3	5	4	4	4	4	3	2	4	5	5	5	5	5	4	5	4	4	4	4	4	4	4	5	5	5
1357	2	38	Heilongjiang	Mudanjiang	Mudanjiang Cancer Hospital	2	5	4	5	5	1	5	3	3	3	3	3	3	3	5	5	5	5	5	3	3	3	3	3	3	3	3	5	5	5	5
1358	2	24	Heilongjiang	Mudanjiang	Mudanjiang Cancer Hospital	2	5	3	5	3	5	4	5	5	5	5	5	5	5	5	5	5	5	5	5	5	5	5	5	5	5	3	5	5	5	5
1359	2	30	Heilongjiang	Mudanjiang	Mudanjiang Cancer Hospital	2	5	1	5	4	4	5	3	3	3	3	3	3	3	4	3	3	3	4	3	3	4	3	4	4	4	4	3	4	4	4
1360	2	18	Heilongjiang	Mudanjiang	Mudanjiang Cancer Hospital	2	4	4	999	4	999	5	4	4	4	4	4	4	4	5	5	5	5	5	1	3	2	3	4	4	4	4	4	5	4	5
1361	2	18	Heilongjiang	Mudanjiang	Mudanjiang Cancer Hospital	2	5	4	4	5	5	5	5	5	5	2	1	5	4	5	5	5	5	5	5	4	2	999	4	5	4	5	5	5	5	5
1362	2	23	Heilongjiang	Mudanjiang	Mudanjiang Cancer Hospital	2	5	4	5	5	5	5	5	5	5	5	4	5	5	5	5	5	5	2	2	2	2	2	2	2	3	3	5	5	4	5
1363	2	31	Heilongjiang	Mudanjiang	Mudanjiang Cancer Hospital	2	5	999	5	5	5	5	5	5	5	5	4	5	5	5	3	5	3	3	5	5	5	5	2	2	3	3	5	5	5	5
1364	2	21	Heilongjiang	Mudanjiang	Mudanjiang Cancer Hospital	2	5	999	5	5	5	5	5	5	5	5	4	5	5	5	3	5	3	3	5	5	5	5	2	2	3	3	5	5	5	5
1365	2	20	Heilongjiang	Mudanjiang	Mudanjiang Cancer Hospital	2	5	5	5	4	5	5	4	4	3	3	4	999	5	5	5	5	5	5	4	5	2	4	2	4	4	4	5	2	3	2
1366	2	24	Heilongjiang	Mudanjiang	Mudanjiang Cancer Hospital	2	4	4	4	4	3	4	4	4	4	4	4	4	4	4	4	4	4	4	4	4	4	4	3	4	4	4	4	4	4	4
1367	2	29	Heilongjiang	Mudanjiang	Mudanjiang Cancer Hospital	2	5	1	5	5	5	5	4	4	4	4	1	4	4	5	4	5	4	5	4	4	4	4	4	4	5	5	5	5	5	5
1368	2	22	Heilongjiang	Mudanjiang	Mudanjiang Cancer Hospital	2	5	1	5	5	5	5	5	5	5	5	1	5	5	5	5	5	5	5	5	5	5	5	5	5	4	4	5	5	5	5
1369	2	27	Heilongjiang	Mudanjiang	Mudanjiang Cancer Hospital	2	3	3	4	4	4	4	4	3	4	3	3	3	2	3	3	3	3	2	5	5	5	5	3	5	999	999	4	4	4	3
1370	2	33	Heilongjiang	Mudanjiang	Mudanjiang Cancer Hospital	2	2	4	3	4	999	4	3	3	3	999	1	3	3	2	999	3	4	3	3	5	5	5	3	5	999	999	4	5	5	3
1371	2	23	Heilongjiang	Mudanjiang	Mudanjiang Cancer Hospital	2	2	4	3	2	5	3	4	3	3	2	4	3	4	4	3	3	3	4	4	4	3	3	3	3	3	3	4	3	4	4
1372	2	26	Heilongjiang	Mudanjiang	Mudanjiang Cancer Hospital	2	4	5	4	4	3	5	4	3	3	3	4	3	3	5	4	4	4	4	2	3	2	2	3	4	3	4	4	4	4	4
1373	2	21	Heilongjiang	Mudanjiang	Mudanjiang Cancer Hospital	2	3	4	4	4	4	5	4	4	4	4	4	4	4	4	4	4	4	4	2	3	4	3	3	4	4	3	3	4	4	4
1374	2	20	Heilongjiang	Mudanjiang	Mudanjiang Cancer Hospital	2	3	4	3	4	4	5	4	4	4	4	4	4	4	5	5	5	5	5	2	2	2	2	3	4	4	3	3	4	4	4
1375	2	31	Heilongjiang	Mudanjiang	Mudanjiang Cancer Hospital	2	3	3	3	4	5	5	4	3	4	4	3	3	3	4	4	4	4	3	2	5	4	4	3	3	3	4	4	4	3	3
1376	2	31	Heilongjiang	Mudanjiang	Mudanjiang Cancer Hospital	2	3	3	3	4	3	5	4	3	4	4	3	3	3	4	4	4	4	3	2	5	4	4	3	3	4	3	4	4	3	999
1377	2	24	Heilongjiang	Mudanjiang	Mudanjiang Cancer Hospital	2	4	3	4	4	4	5	4	4	4	4	5	3	4	4	4	4	4	4	2	1	1	1	4	4	5	4	4	4	3	4
1378	2	27	Heilongjiang	Mudanjiang	Mudanjiang Cancer Hospital	2	5	5	5	5	4	5	5	5	5	5	4	5	5	5	5	5	5	5	5	5	5	5	4	4	5	5	5	5	5	5
1379	2	32	Heilongjiang	Mudanjiang	Mudanjiang Cancer Hospital	2	5	5	5	5	3	5	5	5	5	5	4	5	5	5	5	5	5	5	5	5	5	5	4	4	5	5	5	5	5	5
1380	2	23	Heilongjiang	Mudanjiang	Mudanjiang Cancer Hospital	2	5	5	5	5	5	5	5	5	5	5	4	5	5	5	5	5	5	5	5	5	5	5	4	4	5	5	5	5	5	5
1381	2	25	Heilongjiang	Mudanjiang	Mudanjiang Cancer Hospital	2	2	4	3	5	5	4	4	4	4	4	3	3	4	3	4	4	4	4	4	4	4	4	3	3	3	4	4	5	5	4
1382	2	23	Heilongjiang	Mudanjiang	Mudanjiang Cancer Hospital	2	5	4	5	5	5	5	5	5	5	5	1	5	5	1	5	5	5	5	2	999	2	999	5	5	5	5	5	5	5	5
1383	2	22	Heilongjiang	Mudanjiang	Mudanjiang Cancer Hospital	2	4	999	5	5	5	5	5	4	5	4	4	4	4	4	5	4	4	5	3	4	2	2	3	3	3	3	5	5	5	5
1384	2	22	Heilongjiang	Mudanjiang	Mudanjiang Cancer Hospital	2	5	4	5	5	5	5	5	5	5	5	1	5	5	5	5	5	5	5	1	999	2	2	5	5	5	5	5	5	5	5
1385	1	22	Heilongjiang	Mudanjiang	Mudanjiang Cancer Hospital	2	5	4	5	5	5	5	5	5	5	5	1	4	4	4	4	5	4	4	5	4	3	4	5	5	5	5	5	5	5	5
1386	2	30	Heilongjiang	Mudanjiang	Mudanjiang Cancer Hospital	2	3	3	3	5	5	5	4	3	4	4	2	4	3	5	4	4	4	5	3	3	3	3	3	3	3	3	4	4	4	5
1387	2	35	Heilongjiang	Mudanjiang	Mudanjiang Cancer Hospital	2	3	4	4	3	4	4	4	999	4	3	4	3	4	4	3	4	4	3	5	5	5	5	3	3	3	2	2	3	4	3
1388	2	23	Heilongjiang	Mudanjiang	Mudanjiang Cancer Hospital	2	4	999	4	4	4	4	4	4	4	3	4	4	4	3	3	3	3	3	4	3	4	4	3	3	3	2	4	4	4	4
1389	2	34	Heilongjiang	Mudanjiang	Mudanjiang Cancer Hospital	2	4	3	4	4	4	4	3	4	3	3	3	3	4	3	4	4	3	3	3	4	3	4	4	4	4	4	3	4	4	4
1390	2	30	Heilongjiang	Mudanjiang	Mudanjiang Cancer Hospital	2	4	4	4	5	4	5	4	4	4	4	4	4	4	5	5	5	5	5	2	2	2	2	4	4	4	4	5	5	5	5
1391	2	23	Heilongjiang	Mudanjiang	Mudanjiang Cancer Hospital	2	4	5	4	4	4	4	4	4	4	4	4	4	4	4	4	4	4	4	4	4	4	4	4	4	999	4	4	4	4	4
1392	2	24	Heilongjiang	Mudanjiang	Mudanjiang Cancer Hospital	2	3	3	4	3	3	4	4	4	3	3	3	3	4	4	4	3	4	3	4	3	4	3	3	3	3	3	4	4	3	3
1393	2	38	Heilongjiang	Mudanjiang	Mudanjiang Cancer Hospital	2	4	4	4	4	4	999	4	3	3	3	3	2	4	3	3	3	3	3	3	3	3	3	3	3	3	3	3	3	4	3
1394	2	28	Heilongjiang	Mudanjiang	Mudanjiang Cancer Hospital	2	1	5	5	1	3	5	5	5	5	5	5	2	2	5	5	3	5	1	5	1	5	5	5	5	3	2	1	5	3	5
1395	2	18	Heilongjiang	Mudanjiang	Mudanjiang Cancer Hospital	2	4	4	4	4	999	4	4	4	4	4	4	4	4	4	4	4	4	4	2	2	2	2	4	4	4	4	4	4	4	4
1396	2	32	Heilongjiang	Mudanjiang	Mudanjiang Cancer Hospital	2	3	4	5	3	4	4	4	4	4	4	4	4	4	4	4	4	4	3	2	4	1	1	3	999	2	3	3	5	4	3
1397	2	22	Heilongjiang	Mudanjiang	Mudanjiang Cancer Hospital	2	4	4	3	3	4	4	4	4	4	4	2	4	4	3	3	3	3	3	4	4	4	4	4	4	4	1	4	4	4	4
1398	2	32	Heilongjiang	Mudanjiang	Mudanjiang Cancer Hospital	2	3	4	3	4	3	4	4	4	4	3	4	4	4	3	4	3	3	4	5	5	5	5	3	4	4	4	4	4	4	4
1399	2	28	Heilongjiang	Mudanjiang	Mudanjiang Cancer Hospital	2	5	1	5	5	3	5	4	5	4	5	1	5	4	4	4	4	4	5	5	5	4	5	3	4	4	4	5	4	4	4
1400	2	20	Heilongjiang	Mudanjiang	Mudanjiang Cancer Hospital	2	3	4	3	4	4	4	4	4	4	4	4	4	4	4	4	3	4	4	1	3	3	3	3	4	3	4	4	5	4	4
1401	1	39	Heilongjiang	Mudanjiang	Mudanjiang Medical College Affiliated Hospital	1	4	4	5	2	5	5	4	5	5	4	1	4	5	5	5	3	5	5	5	5	5	5	2	4	2	2	4	3	5	5
1402	1	40	Heilongjiang	Mudanjiang	Mudanjiang Medical College Affiliated Hospital	1	2	4	3	2	3	4	4	4	4	4	2	3	3	4	3	3	3	3	4	4	4	4	3	4	4	4	2	2	4	4
1403	1	32	Heilongjiang	Mudanjiang	Mudanjiang Medical College Affiliated Hospital	1	5	1	5	5	5	5	4	4	4	4	4	4	4	3	3	3	3	2	4	4	4	4	4	4	4	3	3	4	3	3
1404	1	29	Heilongjiang	Mudanjiang	Mudanjiang Medical College Affiliated Hospital	1	4	999	5	4	4	3	3	4	3	4	3	3	4	4	2	3	2	1	3	3	2	4	2	3	2	3	4	4	3	5
1405	2	29	Heilongjiang	Mudanjiang	Mudanjiang Medical College Affiliated Hospital	1	3	3	5	5	5	4	4	4	5	5	1	4	5	3	4	4	5	5	4	5	5	4	3	2	3	2	4	5	4	5
1406	1	31	Heilongjiang	Mudanjiang	Mudanjiang Medical College Affiliated Hospital	1	4	4	4	2	4	5	3	3	2	1	4	2	1	3	3	3	2	2	2	2	3	3	2	2	3	2	4	4	2	4
1407	2	29	Heilongjiang	Mudanjiang	Mudanjiang Medical College Affiliated Hospital	1	4	2	5	5	4	5	4	4	2	3	3	4	2	2	4	2	4	3	4	4	2	4	5	4	5	5	2	4	2	3
1408	1	42	Heilongjiang	Mudanjiang	Mudanjiang Medical College Affiliated Hospital	1	3	5	3	3	3	4	3	5	5	5	1	3	5	3	5	5	5	3	5	5	5	5	3	4	3	4	3	3	3	3
1409	2	30	Heilongjiang	Mudanjiang	Mudanjiang Medical College Affiliated Hospital	1	5	1	4	5	4	5	5	4	5	4	1	5	5	5	4	5	5	5	5	4	4	5	2	3	3	2	5	5	5	5
1410	2	30	Heilongjiang	Mudanjiang	Mudanjiang Medical College Affiliated Hospital	1	5	1	5	5	5	5	4	4	4	4	2	4	4	4	4	4	4	4	4	4	4	5	4	4	4	4	5	5	5	5
1411	1	33	Heilongjiang	Mudanjiang	Mudanjiang Medical College Affiliated Hospital	1	4	4	4	3	3	5	4	4	4	4	2	4	4	4	4	4	4	4	4	4	4	4	2	3	3	3	3	3	3	3
1412	2	23	Heilongjiang	Mudanjiang	Mudanjiang Medical College Affiliated Hospital	2	4	4	5	2	4	5	3	3	4	4	3	4	1	5	3	3	3	4	5	3	5	4	3	3	1	1	3	3	5	5
1413	2	23	Heilongjiang	Mudanjiang	Mudanjiang Medical College Affiliated Hospital	2	5	4	4	5	5	5	3	3	5	5	1	3	3	5	5	5	5	5	5	5	5	5	5	5	3	5	5	5	5	5
1414	2	31	Heilongjiang	Mudanjiang	Mudanjiang Medical College Affiliated Hospital	2	5	1	4	5	4	5	5	5	5	5	1	5	5	5	5	5	5	5	5	5	5	5	5	4	5	4	4	5	4	5
1415	2	40	Heilongjiang	Mudanjiang	Mudanjiang Medical College Affiliated Hospital	2	4	4	4	3	4	5	4	4	3	4	2	4	4	4	4	4	3	3	3	4	4	3	3	3	2	3	5	5	5	5
1416	2		Heilongjiang	Mudanjiang	Mudanjiang Medical College Affiliated Hospital	2	4	999	5	5	5	5	4	4	4	4	2	5	4	4	4	4	4	4	4	4	4	4	5	4	4	4	5	5	5	5
1417	2	23	Heilongjiang	Mudanjiang	Mudanjiang Medical College Affiliated Hospital	2	4	999	5	5	5	5	999	999	999	999	2	999	999	4	4	4	4	4	4	4	4	4	5	5	5	5	5	5	5	5
1418	2	24	Heilongjiang	Mudanjiang	Mudanjiang Medical College Affiliated Hospital	3	4	4	4	3	5	5	4	4	5	4	3	5	4	5	5	5	5	5	1	5	2	2	5	4	4	4	5	5	4	5
1419	2	22	Heilongjiang	Mudanjiang	Mudanjiang Medical College Affiliated Hospital	5	2	1	2	5	5	5	5	5	5	2	4	5	5	2	2	2	2	2	2	2	2	2	5	5	5	5	5	5	5	5
1420	1	27	Heilongjiang	Qiqihar	The second hospital of Qiqihar	1	3	5	4	4	2	4	4	3	4	4	3	4	4	3	3	2	3	3	3	4	3	4	2	3	3	4	3	4	4	2
1421	2	28	Heilongjiang	Qiqihar	The second hospital of Qiqihar	1	5	999	5	4	4	5	5	3	3	3	3	3	3	5	5	5	5	5	1	3	3	3	5	5	3	5	5	5	5	4
1422	2	28	Heilongjiang	Qiqihar	The second hospital of Qiqihar	1	5	999	5	4	4	5	4	4	4	4	2	4	4	4	4	4	4	4	4	4	4	4	4	4	4	4	4	4	4	4
1423	2	38	Heilongjiang	Qiqihar	The second hospital of Qiqihar	1	4	4	4	4	4	4	4	4	4	4	3	3	4	3	3	3	3	3	3	3	3	3	3	3	3	3	4	4	5	4
1424	2	31	Heilongjiang	Qiqihar	The second hospital of Qiqihar	1	5	1	5	5	4	5	4	5	5	2	999	3	5	4	4	1	2	2	5	5	5	5	3	5	5	5	5	2	4	5
1425	2	32	Heilongjiang	Qiqihar	The second hospital of Qiqihar	1	4	4	4	4	4	4	4	999	4	4	4	4	4	4	4	4	4	4	3	3	2	2	4	2	4	4	4	4	4	4
1426	2	29	Heilongjiang	Qiqihar	The second hospital of Qiqihar	1	5	999	3	4	5	5	2	4	3	5	999	3	5	5	5	4	3	3	5	5	5	5	999	3	3	2	4	3	3	5
1427	2	32	Heilongjiang	Qiqihar	The second hospital of Qiqihar	1	3	3	5	5	999	5	3	4	5	4	2	4	4	4	4	4	4	4	4	4	4	4	3	4	3	3	4	3	3	3
1428	1	31	Heilongjiang	Qiqihar	The second hospital of Qiqihar	1	4	4	5	4	5	5	4	4	5	4	5	5	4	4	4	4	3	2	3	5	5	5	3	4	3	4	4	3	3	4
1429	2	32	Heilongjiang	Qiqihar	The second hospital of Qiqihar	1	4	4	4	3	4	4	4	4	4	4	2	4	4	4	4	4	4	4	4	4	4	4	4	4	4	4	4	5	5	4
1430	2	28	Heilongjiang	Qiqihar	The second hospital of Qiqihar	1	999	5	5	5	5	999	5	5	4	999	4	4	4	5	5	4	5	5	2	4	2	4	5	4	5	4	4	4	5	999
1431	2	37	Heilongjiang	Qiqihar	The second hospital of Qiqihar	1	999	999	5	5	5	999	4	3	4	3	4	3	999	3	4	3	3	3	5	5	5	5	3	4	3	999	5	3	3	999
1432	2	35	Heilongjiang	Qiqihar	The second hospital of Qiqihar	1	5	999	5	5	999	5	5	4	5	5	5	5	4	5	5	5	5	5	1	1	1	1	4	4	4	4	4	5	4	4
1433	2	58	Heilongjiang	Qiqihar	The second hospital of Qiqihar	1	4	2	4	4	999	5	5	5	5	5	1	5	5	5	5	2	5	5	2	4	5	4	5	5	5	5	3	3	5	5
1434	2	25	Heilongjiang	Qiqihar	The second hospital of Qiqihar	1	5	5	5	5	999	5	5	5	5	5	4	5	5	5	5	5	5	5	2	4	5	4	5	5	5	5	5	999	5	5
1435	1	39	Heilongjiang	Qiqihar	The second hospital of Qiqihar	1	4	5	4	4	999	5	4	3	3	3	2	3	3	4	4	3	3	3	4	4	4	4	3	3	3	4	4	4	3	4
1436	1	33	Heilongjiang	Qiqihar	The second hospital of Qiqihar	1	5	4	5	5	999	5	3	3	3	3	3	4	3	3	3	2	3	3	4	4	4	4	3	3	3	3	4	4	4	4
1437	1	21	Heilongjiang	Qiqihar	The second hospital of Qiqihar	2	5	3	4	5	5	4	4	5	4	4	999	5	5	4	4	5	5	4	4	5	5	5	5	5	5	4	4	4	4	5
1438	2	42	Heilongjiang	Qiqihar	The second hospital of Qiqihar	2	5	1	5	5	999	5	5	4	3	5	4	3	4	5	5	5	5	5	5	5	5	5	3	3	5	5	5	5	5	3
1439	2	28	Heilongjiang	Qiqihar	The second hospital of Qiqihar	2	5	3	5	5	999	5	5	5	5	5	2	5	5	5	3	3	5	5	5	5	3	5	5	5	5	3	5	5	5	5
1440	2	29	Heilongjiang	Qiqihar	The second hospital of Qiqihar	2	5	3	5	5	5	5	999	4	3	3	1	3	3	5	5	4	3	3	5	5	5	3	5	5	5	3	3	4	4	4
1441	2	27	Heilongjiang	Qiqihar	The second hospital of Qiqihar	2	4	3	3	4	4	5	4	3	4	4	3	4	3	5	5	5	5	1	3	5	4	4	3	3	3	3	5	4	3	999
1442	2	42	Heilongjiang	Qiqihar	The second hospital of Qiqihar	2	2	4	5	3	4	5	2	4	4	1	4	4	4	3	1	1	1	1	4	4	4	4	4	5	5	5	4	4	4	4
1443	2	37	Heilongjiang	Qiqihar	The second hospital of Qiqihar	2	3	1	5	3	3	999	3	5	3	3	3	5	5	3	3	3	3	3	5	5	5	5	5	5	5	5	3	4	4	5
1444	2	25	Heilongjiang	Qiqihar	The second hospital of Qiqihar	2	3	3	3	5	999	5	4	4	4	4	3	3	3	4	5	5	5	4	4	3	4	2	4	4	4	4	5	5	5	5
1445	2	38	Heilongjiang	Qiqihar	The second hospital of Qiqihar	2	4	4	4	3	4	4	4	4	4	4	3	4	4	3	4	4	4	4	4	4	4	4	3	4	3	3	4	4	4	4
1446	2	27	Heilongjiang	Qiqihar	The second hospital of Qiqihar	2	5	5	5	5	5	5	3	3	4	1	4	3	4	1	3	4	3	2	999	5	2	3	3	3	3	3	5	5	5	5
1447	2	24	Heilongjiang	Qiqihar	The second hospital of Qiqihar	2	5	4	5	5	999	5	4	3	4	3	3	3	3	3	3	3	3	3	4	2	4	4	4	4	4	4	4	4	4	4
1448	2	29	Heilongjiang	Qiqihar	The second hospital of Qiqihar	2	5	4	5	4	4	4	4	4	4	4	2	4	4	4	4	4	4	4	3	3	3	3	4	4	3	3	4	4	4	4
1449	2	35	Heilongjiang	Qiqihar	The second hospital of Qiqihar	2	5	999	5	3	5	5	3	5	5	5	3	5	5	3	4	3	3	3	999	5	5	5	5	5	5	3	5	5	3	3
1450	2	24	Heilongjiang	Qiqihar	The second hospital of Qiqihar	2	5	999	5	5	5	5	5	5	5	5	999	5	3	3	5	5	5	5	999	999	2	1	5	5	5	5	5	5	5	5
1451	2	27	Heilongjiang	Qiqihar	The second hospital of Qiqihar	2	5	1	5	5	5	5	4	4	4	4	1	4	4	2	5	5	5	5	3	5	3	3	4	4	2	3	5	5	5	5
1452	2	25	Heilongjiang	Qiqihar	The second hospital of Qiqihar	2	5	999	5	5	999	5	5	5	5	5	999	5	3	5	5	5	5	5	3	999	2	1	5	5	5	5	5	5	5	5
1453	2	25	Heilongjiang	Qiqihar	The second hospital of Qiqihar	2	3	4	4	3	3	999	5	5	5	5	4	5	5	5	5	5	5	5	1	2	1	3	5	5	5	5	4	4	5	5
1454	2	40	Heilongjiang	Qiqihar	The second hospital of Qiqihar	2	3	4	4	4	4	5	5	4	4	4	4	4	4	4	4	3	3	3	3	2	3	4	3	4	4	3	4	5	4	3
1455	1	39	Heilongjiang	Qiqihar	The second hospital of Qiqihar	3	999	4	999	3	999	5	3	3	3	3	3	3	3	5	3	3	3	4	5	4	4	5	3	3	3	3	3	3	3	3
1456	2	43	Heilongjiang	Qiqihar	The second hospital of Qiqihar	3	5	999	5	5	999	5	5	4	999	4	4	4	4	5	4	3	3	2	4	4	4	4	5	5	5	5	5	4	5	5
1457	1	29	Heilongjiang	Qiqihar	The second hospital of Qiqihar	3	3	4	3	3	3	4	3	3	3	2	2	3	3	5	4	3	3	2	3	3	3	3	3	3	2	2	3	2	3	3
1458	2	50	Heilongjiang	Qiqihar	The second hospital of Qiqihar	4	2	5	4	4	4	999	4	4	4	4	4	4	4	4	4	4	4	4	4	3	2	4	4	4	4	4	4	5	4	4
1459	2	51	Heilongjiang	Qiqihar	The second hospital of Qiqihar	4	3	4	4	4	4	4	4	4	4	4	3	4	4	4	3	3	3	999	4	4	4	4	3	4	4	4	4	4	3	4
1460	2	52	Heilongjiang	Qiqihar	The second hospital of Qiqihar	4	999	999	999	4	999	999	4	4	4	4	2	4	4	4	4	4	4	4	4	4	4	4	4	4	4	4	4	4	4	4
1461	1	24	Heilongjiang	Qiqihar	The second hospital of Qiqihar	4	5	999	5	5	999	999	5	4	4	4	4	5	5	5	5	5	5	5	3	4	4	2	5	5	5	5	5	5	5	5
1462	2	47	Heilongjiang	Qiqihar	The second hospital of Qiqihar	4	999	999	5	5	999	999	5	5	5	5	3	5	5	3	4	5	4	3	4	5	3	3	4	4	4	4	4	5	4	5
1463	2	47	Heilongjiang	Qiqihar	The second hospital of Qiqihar	4	4	3	4	4	999	3	2	3	3	3	4	4	4	3	3	3	3	2	5	5	5	5	4	3	999	3	4	3	5	4
1464	2	41	Heilongjiang	Qiqihar	The second hospital of Qiqihar	4	3	2	4	4	3	5	3	4	999	3	2	4	4	5	4	4	4	3	4	4	4	4	4	4	3	4	4	4	4	4
1465	1	28	Heilongjiang	Qiqihar	The first hospital of Qiqihar	1	5	4	5	5	5	5	5	5	5	5	1	5	5	5	5	5	4	4	3	5	5	5	5	5	5	5	5	5	5	4
1466	2	50	Heilongjiang	Qiqihar	The first hospital of Qiqihar	1	5	1	5	5	5	5	5	5	5	5	1	5	5	5	5	5	5	5	5	5	5	5	5	5	5	5	5	5	5	5
1467	2	38	Heilongjiang	Qiqihar	The first hospital of Qiqihar	1	5	4	5	4	5	5	4	4	4	5	1	5	5	5	4	4	4	4	3	3	3	3	4	4	4	3	4	5	4	5
1468	1	30	Heilongjiang	Qiqihar	The first hospital of Qiqihar	1	5	999	5	3	3	5	4	3	4	4	3	3	4	2	4	4	4	4	5	5	5	5	3	3	4	4	3	4	3	4
1469	1	39	Heilongjiang	Qiqihar	The first hospital of Qiqihar	1	4	3	4	4	5	4	4	4	4	4	2	4	4	4	4	4	4	4	4	4	4	4	3	3	3	3	4	4	4	4
1470	1	37	Heilongjiang	Qiqihar	The first hospital of Qiqihar	1	4	4	4	4	4	4	4	4	4	4	2	4	4	3	4	4	4	3	3	4	3	3	3	4	4	4	4	4	4	4
1471	1	52	Heilongjiang	Qiqihar	The first hospital of Qiqihar	1	4	2	4	4	4	4	4	4	4	4	2	4	4	4	4	4	4	4	4	4	4	4	4	4	4	4	4	4	4	4
1472	1	50	Heilongjiang	Qiqihar	The first hospital of Qiqihar	1	5	1	5	5	5	5	5	5	5	5	1	5	5	5	5	5	5	5	5	5	5	5	5	5	5	5	5	5	5	5
1473	2	26	Heilongjiang	Qiqihar	The first hospital of Qiqihar	1	5	999	5	5	5	5	5	5	5	5	999	5	5	5	5	5	5	5	999	1	999	999	5	5	5	5	5	5	5	5
1474	1	34	Heilongjiang	Qiqihar	The first hospital of Qiqihar	1	4	4	5	4	4	4	1	1	1	1	4	1	1	5	4	4	4	3	5	5	5	5	5	4	4	4	5	5	4	3
1475	1	30	Heilongjiang	Qiqihar	The first hospital of Qiqihar	1	4	4	4	4	4	5	3	3	3	3	3	3	3	3	3	3	4	3	3	2	2	3	3	3	2	3	3	4	3	4
1476	2	31	Heilongjiang	Qiqihar	The first hospital of Qiqihar	1	3	2	4	3	4	4	3	3	3	3	3	3	3	3	3	3	3	3	3	3	3	3	5	5	5	5	3	4	3	3
1477	2	30	Heilongjiang	Qiqihar	The first hospital of Qiqihar	1	3	5	5	4	4	5	5	5	5	5	5	5	5	5	4	4	4	4	3	4	4	4	4	4	5	5	5	5	5	5
1478	1	45	Heilongjiang	Qiqihar	The first hospital of Qiqihar	1	5	3	5	5	5	5	3	3	3	3	3	5	5	3	3	3	3	3	5	5	5	5	2	2	3	3	5	5	5	5
1479	1	34	Heilongjiang	Qiqihar	The first hospital of Qiqihar	1	5	999	5	5	5	5	4	4	4	5	4	5	5	5	5	5	5	5	4	3	4	4	2	2	2	1	5	5	5	5
1480	1	33	Heilongjiang	Qiqihar	The first hospital of Qiqihar	1	4	3	3	4	4	4	3	3	3	3	3	3	3	3	3	3	3	3	3	3	3	3	2	3	2	3	4	2	2	2
1481	1	38	Heilongjiang	Qiqihar	The first hospital of Qiqihar	1	4	4	3	3	3	4	3	3	3	4	3	3	3	3	3	3	3	3	3	3	3	3	3	4	3	3	3	4	4	4
1482	1	49	Heilongjiang	Qiqihar	The first hospital of Qiqihar	1	4	2	4	3	4	5	4	4	4	4	4	4	4	5	5	5	5	3	2	4	2	4	3	4	3	3	4	5	4	3
1483	1	28	Heilongjiang	Qiqihar	The first hospital of Qiqihar	1	5	4	5	5	5	5	5	5	5	5	4	5	5	5	5	5	5	5	5	5	5	5	5	5	5	5	5	5	5	5
1484	1	24	Heilongjiang	Qiqihar	The first hospital of Qiqihar	1	4	4	2	5	5	5	3	4	2	1	2	5	4	3	3	3	2	2	1	4	2	1	3	2	2	3	1	3	3	2
1485	1	45	Heilongjiang	Qiqihar	The first hospital of Qiqihar	1	4	5	4	4	4	4	4	4	4	4	5	4	4	4	4	4	4	4	2	4	2	4	4	4	4	4	4	4	4	3
1486	1	31	Heilongjiang	Qiqihar	The first hospital of Qiqihar	1	4	4	3	4	4	5	3	3	3	3	3	3	3	3	4	4	4	4	5	5	5	5	5	4	4	4	5	5	5	5
1487	1	33	Heilongjiang	Qiqihar	The first hospital of Qiqihar	1	4	4	4	3	4	4	4	3	3	3	3	3	3	3	4	3	3	4	5	4	4	4	3	3	3	3	3	4	3	4
1488	1	34	Heilongjiang	Qiqihar	The first hospital of Qiqihar	1	5	4	5	4	5	5	5	4	5	5	4	4	4	3	4	4	4	4	4	4	3	3	3	3	4	2	4	5	5	5
1489	2	34	Heilongjiang	Qiqihar	The first hospital of Qiqihar	1	4	1	5	3	4	5	5	5	5	5	5	5	5	3	3	3	4	3	5	5	5	5	5	5	5	5	5	5	4	4
1490	1	34	Heilongjiang	Qiqihar	The first hospital of Qiqihar	1	5	999	5	999	999	5	4	4	4	3	3	4	4	3	4	4	4	4	5	5	5	5	3	3	3	3	5	5	5	5
1491	2	33	Heilongjiang	Qiqihar	The first hospital of Qiqihar	1	4	3	4	3	4	4	4	4	3	4	3	4	4	1	3	1	1	1	4	5	3	3	3	5	3	3	5	4	4	3
1492	2	41	Heilongjiang	Qiqihar	The first hospital of Qiqihar	1	3	4	5	4	4	3	5	4	5	5	4	4	4	5	5	3	5	5	3	3	2	4	4	4	4	5	5	4	5	5
1493	1	38	Heilongjiang	Qiqihar	The first hospital of Qiqihar	1	5	999	1	5	5	4	4	5	4	4	3	5	5	4	4	4	4	4	5	5	5	5	4	4	5	5	5	5	2	3
1494	1	38	Heilongjiang	Qiqihar	The first hospital of Qiqihar	1	4	1	5	5	5	5	5	5	5	5	1	5	4	4	4	3	4	5	4	5	5	3	5	5	4	5	5	5	5	5
1495	2	33	Heilongjiang	Qiqihar	The first hospital of Qiqihar	1	4	4	4	3	3	4	3	4	3	3	3	3	4	4	4	4	4	4	5	5	5	5	4	4	4	3	4	3	2	2
1496	1	32	Heilongjiang	Qiqihar	The first hospital of Qiqihar	1	4	2	4	4	4	4	3	3	4	4	2	4	3	2	4	4	3	4	3	3	4	3	4	4	4	4	4	4	4	4
1497	1	30	Heilongjiang	Qiqihar	The first hospital of Qiqihar	1	1	5	3	5	5	4	3	4	4	3	2	3	4	4	4	4	4	4	5	5	5	5	3	4	4	3	4	3	3	3
1498	1	35	Heilongjiang	Qiqihar	The first hospital of Qiqihar	1	1	5	3	5	5	4	4	4	4	3	2	3	4	4	4	4	4	4	5	5	5	5	3	4	4	3	4	3	3	3
1499	2	26	Heilongjiang	Qiqihar	The first hospital of Qiqihar	2	3	5	4	3	4	5	3	4	3	3	3	3	4	4	5	5	5	5	5	5	5	5	3	3	3	2	4	4	3	3
1500	1	25	Heilongjiang	Qiqihar	The first hospital of Qiqihar	2	5	999	5	5	5	5	5	5	5	5	999	5	5	5	5	5	5	5	999	1	999	999	5	5	5	999	5	5	5	999
1501	2	31	Heilongjiang	Qiqihar	The first hospital of Qiqihar	2	4	4	3	5	5	4	4	4	4	4	3	4	5	3	3	4	3	5	3	3	3	3	5	5	5	5	5	5	5	5
1502	2	26	Heilongjiang	Qiqihar	The first hospital of Qiqihar	2	3	4	4	4	5	5	4	5	5	4	2	4	4	5	5	4	5	5	4	4	4	4	5	5	5	4	4	5	4	5
1503	2	21	Heilongjiang	Qiqihar	The first hospital of Qiqihar	2	3	4	4	4	5	4	4	4	4	4	3	4	5	3	3	4	3	5	3	3	3	3	3	3	3	3	5	5	5	5
1504	2	39	Heilongjiang	Qiqihar	The first hospital of Qiqihar	2	3	999	4	3	3	5	2	4	3	4	3	4	4	3	4	3	3	4	3	3	4	3	3	3	3	3	3	3	5	4
1505	2	21	Heilongjiang	Qiqihar	The first hospital of Qiqihar	2	5	5	5	5	5	5	5	5	5	5	5	5	5	5	5	5	5	5	1	1	1	1	5	5	5	5	5	5	5	5
1506	2	21	Heilongjiang	Qiqihar	The first hospital of Qiqihar	2	5	999	5	5	5	5	5	5	5	5	999	5	5	1	3	2	2	2	5	5	5	5	5	5	5	5	5	5	5	5
1507	2	33	Heilongjiang	Qiqihar	The first hospital of Qiqihar	2	4	999	5	5	5	5	5	999	5	4	1	5	5	5	5	5	5	5	999	999	999	999	5	5	5	5	5	5	5	5
1508	2	25	Heilongjiang	Qiqihar	The first hospital of Qiqihar	2	3	4	2	5	4	3	2	3	3	3	3	3	3	3	3	3	3	3	4	5	4	4	3	3	3	3	5	5	5	5
1509	2	25	Heilongjiang	Qiqihar	The first hospital of Qiqihar	2	3	999	5	3	5	3	999	2	5	5	5	5	3	2	3	2	3	3	5	5	5	5	4	4	4	4	5	5	5	5
1510	2	36	Heilongjiang	Qiqihar	The first hospital of Qiqihar	2	3	999	3	3	3	5	3	3	3	3	3	3	3	5	5	5	5	5	3	3	3	3	5	5	5	1	3	5	3	3
1511	2	30	Heilongjiang	Qiqihar	The first hospital of Qiqihar	2	5	1	5	5	5	5	5	5	5	5	1	5	5	5	5	5	5	5	5	5	5	5	5	5	5	5	5	5	5	5
1512	2	30	Heilongjiang	Qiqihar	The first hospital of Qiqihar	2	5	3	5	4	4	5	5	5	5	5	999	5	5	5	4	5	4	4	5	5	5	5	5	5	5	5	5	5	5	5
1513	2	36	Heilongjiang	Qiqihar	The first hospital of Qiqihar	2	3	4	4	3	4	4	3	4	3	4	2	4	4	3	4	2	3	4	4	4	4	5	2	4	3	2	5	4	4	5
1514	2	28	Heilongjiang	Qiqihar	The first hospital of Qiqihar	2	2	4	2	4	4	5	4	4	4	4	2	4	4	4	4	4	4	4	4	4	4	4	4	4	4	4	4	4	4	5
1515	2	44	Heilongjiang	Qiqihar	The first hospital of Qiqihar	2	4	2	4	3	4	4	4	4	4	4	3	4	4	5	4	4	4	4	4	4	4	4	4	4	4	4	4	4	5	4
1516	2	25	Heilongjiang	Qiqihar	The first hospital of Qiqihar	2	3	3	3	4	4	4	4	4	3	3	2	2	4	3	3	3	4	4	4	5	4	5	4	4	4	4	3	5	5	5
1517	2	28	Heilongjiang	Qiqihar	The first hospital of Qiqihar	2	4	5	3	4	4	4	4	3	3	4	4	3	2	4	4	4	4	4	4	4	4	4	3	4	3	2	4	4	4	4
1518	2	27	Heilongjiang	Qiqihar	The first hospital of Qiqihar	2	3	4	4	4	4	4	4	4	4	3	2	4	4	4	4	4	4	4	1	4	4	4	4	4	4	4	4	4	4	4
1519	2	22	Heilongjiang	Qiqihar	The first hospital of Qiqihar	2	3	3	4	5	4	5	5	5	5	5	5	5	5	1	3	2	2	2	5	5	5	5	5	5	5	999	5	5	5	5
1520	2	20	Heilongjiang	Qiqihar	The first hospital of Qiqihar	2	5	5	5	5	5	5	5	5	5	5	5	5	999	5	5	5	5	5	1	1	1	1	5	5	5	5	5	5	3	5
1521	2	20	Heilongjiang	Qiqihar	The first hospital of Qiqihar	2	3	4	4	4	5	5	3	4	4	5	2	4	4	3	4	2	3	4	4	4	4	4	3	4	4	4	4	4	5	4
1522	2	26	Heilongjiang	Qiqihar	The first hospital of Qiqihar	2	3	5	4	3	5	5	3	4	3	3	3	3	4	4	5	5	5	5	5	5	5	5	3	3	3	3	4	4	3	3
1523	2	31	Heilongjiang	Qiqihar	The first hospital of Qiqihar	2	4	4	4	4	4	5	4	4	4	3	4	4	4	3	3	3	3	4	5	5	5	5	3	4	3	3	4	5	5	5
1524	2	33	Heilongjiang	Qiqihar	The first hospital of Qiqihar	2	4	5	5	3	5	5	5	4	4	4	4	4	4	5	5	5	5	5	5	5	5	5	3	5	3	3	5	5	5	5
1525	2	31	Heilongjiang	Qiqihar	The first hospital of Qiqihar	2	4	4	4	4	5	5	5	5	5	5	3	5	5	4	5	5	5	5	4	3	4	3	4	4	4	5	5	5	4	5
1526	2	27	Heilongjiang	Qiqihar	The first hospital of Qiqihar	2	3	4	4	3	3	5	3	4	4	4	2	4	4	3	4	3	3	3	4	4	4	4	3	3	3	3	4	5	3	5
1527	2	27	Heilongjiang	Qiqihar	The first hospital of Qiqihar	2	5	3	5	5	5	5	5	5	5	5	1	5	5	5	5	5	5	5	5	5	5	5	5	5	5	5	5	5	5	5
1528	2	30	Heilongjiang	Qiqihar	The first hospital of Qiqihar	2	2	4	3	3	3	3	3	4	4	2	2	4	4	3	3	3	3	3	3	5	4	5	4	4	4	4	4	4	5	5
1529	2	30	Heilongjiang	Qiqihar	The first hospital of Qiqihar	2	2	4	4	3	3	3	3	4	5	5	4	4	5	2	3	3	3	3	5	5	5	5	2	4	2	3	3	5	4	3
1530	1	21	Heilongjiang	Qiqihar	The first hospital of Qiqihar	2	3	4	5	5	5	5	5	5	5	5	3	5	5	5	5	5	5	5	3	3	3	3	5	5	5	5	4	5	5	5
1531	2	30	Heilongjiang	Qiqihar	The first hospital of Qiqihar	2	3	3	4	3	3	5	5	5	5	5	1	5	5	5	5	5	5	5	5	5	5	5	4	4	5	5	5	5	5	5
1532	2	56	Heilongjiang	Qiqihar	The first hospital of Qiqihar	2	5	2	1	5	5	4	5	4	4	3	3	3	4	4	5	4	4	4	5	5	5	5	4	3	4	2	4	3	3	3
1533	2	30	Heilongjiang	Qiqihar	The first hospital of Qiqihar	2	4	4	4	4	4	3	3	3	3	3	3	3	3	3	3	3	3	3	3	3	3	3	3	3	3	4	3	4	4	4
1534	2	30	Heilongjiang	Qiqihar	The first hospital of Qiqihar	2	2	4	5	3	5	5	5	5	5	5	5	4	5	5	5	5	5	5	1	5	3	4	3	3	3	4	5	5	5	5
1535	2	32	Heilongjiang	Qiqihar	The first hospital of Qiqihar	2	3	3	3	4	4	5	4	4	4	4	2	4	4	5	3	4	4	4	5	5	5	5	4	4	4	4	5	5	5	4
1536	2	35	Heilongjiang	Qiqihar	The first hospital of Qiqihar	2	3	4	2	3	3	3	4	4	4	4	3	3	3	4	3	2	3	3	4	4	4	4	3	3	4	2	3	4	4	4
1537	2	33	Heilongjiang	Qiqihar	The first hospital of Qiqihar	2	5	4	5	5	5	5	5	5	5	5	4	5	5	5	5	5	5	5	5	5	5	5	5	5	5	5	5	5	5	5
1538	2	28	Heilongjiang	Qiqihar	The first hospital of Qiqihar	2	5	4	5	5	5	5	5	5	5	5	4	5	5	5	5	5	5	5	5	5	5	5	5	5	5	5	5	5	5	5
1539	2	26	Heilongjiang	Qiqihar	The first hospital of Qiqihar	2	3	4	3	4	4	3	5	4	4	5	3	4	4	4	4	4	4	4	5	4	5	5	4	4	4	4	4	4	4	4
1540	2	37	Heilongjiang	Qiqihar	The first hospital of Qiqihar	2	5	4	5	5	5	5	4	5	4	4	3	5	5	4	4	4	4	4	5	4	5	5	4	4	5	5	4	4	4	4
1541	2	29	Heilongjiang	Qiqihar	The first hospital of Qiqihar	2	5	4	5	5	5	5	5	5	5	5	5	5	4	5	5	5	5	5	4	3	3	3	5	5	5	5	5	5	5	5
1542	2	50	Heilongjiang	Qiqihar	The first hospital of Qiqihar	2	4	3	4	4	5	5	3	5	5	5	5	3	5	5	5	2	5	5	4	4	4	4	3	4	3	4	4	4	4	5
1543	2	35	Heilongjiang	Qiqihar	The first hospital of Qiqihar	2	5	5	5	5	5	5	5	5	5	5	5	5	5	5	5	5	5	5	4	4	4	4	5	5	5	3	5	5	5	5
1544	2	27	Heilongjiang	Qiqihar	The first hospital of Qiqihar	2	2	4	3	3	5	5	3	5	5	5	3	5	5	1	3	2	2	1	5	5	5	5	4	4	3	3	5	5	5	5
1545	2	28	Heilongjiang	Qiqihar	The first hospital of Qiqihar	2	3	1	4	2	2	4	4	3	3	3	4	3	3	3	4	2	4	4	5	5	5	5	4	4	5	5	5	5	5	5
1546	2	25	Heilongjiang	Qiqihar	The first hospital of Qiqihar	2	5	999	5	5	5	5	5	5	5	5	1	5	5	5	5	5	5	5	5	5	5	5	5	5	5	999	5	5	5	5
1547	2	35	Heilongjiang	Qiqihar	The first hospital of Qiqihar	2	5	999	5	4	5	3	5	5	5	5	4	5	5	5	5	4	5	5	2	4	4	4	4	4	4	4	5	5	5	5
1548	2	50	Heilongjiang	Qiqihar	The first hospital of Qiqihar	3	5	999	5	5	5	5	4	5	4	4	4	4	5	5	5	4	5	5	4	4	4	4	3	5	4	4	4	5	5	5
1549	1	31	Heilongjiang	Qiqihar	The first hospital of Qiqihar	3	5	1	5	5	5	5	5	5	5	5	1	5	5	5	5	5	5	5	5	5	5	5	5	5	5	5	5	5	5	5
1550	2	28	Heilongjiang	Qiqihar	The first hospital of Qiqihar	3	4	5	5	4	5	5	4	4	4	4	3	3	4	4	4	4	4	4	1	1	1	1	4	4	4	1	4	5	5	5
1551	2	34	Heilongjiang	Qiqihar	The first hospital of Qiqihar	3	4	4	4	5	5	5	4	4	4	4	4	4	4	5	5	5	5	5	2	2	2	2	4	4	4	5	4	5	5	5
1552	1	29	Heilongjiang	Qiqihar	The first hospital of Qiqihar	3	4	5	4	4	5	4	3	4	3	4	4	2	4	4	4	4	4	4	4	4	4	4	3	4	3	2	3	3	2	4
1553	2	40	Heilongjiang	Qiqihar	The first hospital of Qiqihar	3	5	4	5	5	5	5	4	4	4	4	4	4	4	4	4	4	4	4	2	4	2	3	3	4	3	4	4	5	4	4
1554	2	26	Heilongjiang	Qiqihar	The first hospital of Qiqihar	3	5	4	5	4	5	5	4	5	4	4	5	4	4	5	5	5	5	5	3	4	4	4	5	5	5	5	4	5	5	5
1555	2	27	Heilongjiang	Qiqihar	The first hospital of Qiqihar	3	5	999	5	5	5	5	999	5	5	5	1	4	5	3	5	5	5	5	3	3	3	3	5	5	3	5	5	5	5	5
1556	2	29	Heilongjiang	Qiqihar	The first hospital of Qiqihar	3	4	999	5	4	5	5	5	5	5	5	5	5	5	5	5	5	5	5	3	2	3	2	5	5	5	5	4	5	5	5
1557	2	52	Heilongjiang	Qiqihar	The first hospital of Qiqihar	3	4	3	5	5	5	5	5	5	5	5	5	5	4	5	5	5	5	5	1	2	1	1	5	5	5	5	4	5	5	5
1558	2	49	Heilongjiang	Qiqihar	The first hospital of Qiqihar	3	4	3	4	5	5	5	5	5	5	5	1	5	5	5	5	5	5	5	2	3	2	2	5	5	5	5	2	5	5	5
1559	2	59	Heilongjiang	Qiqihar	The first hospital of Qiqihar	3	5	5	5	4	5	5	4	4	4	4	4	4	4	5	5	5	5	5	4	4	4	4	4	4	4	4	4	4	4	5
1560	2	24	Heilongjiang	Qiqihar	The first hospital of Qiqihar	3	4	5	3	5	4	5	4	5	4	4	4	5	5	5	5	5	5	4	2	3	2	2	5	5	5	5	5	5	5	5
1561	2	24	Heilongjiang	Qiqihar	The first hospital of Qiqihar	3	4	5	5	5	5	5	5	5	4	5	5	5	5	5	5	5	5	5	1	1	1	1	5	5	5	5	5	5	5	5
1562	2	54	Heilongjiang	Qiqihar	The first hospital of Qiqihar	3	5	999	5	5	5	5	5	5	5	5	999	5	5	5	5	5	5	5	4	4	4	4	5	5	5	5	5	5	5	5
1563	2	24	Heilongjiang	Qiqihar	The first hospital of Qiqihar	3	4	4	4	4	4	4	4	4	3	4	4	3	4	4	4	4	4	4	2	4	3	4	3	3	3	3	4	4	4	4
1564	2	32	Heilongjiang	Qiqihar	The first hospital of Qiqihar	4	4	4	4	4	4	4	4	4	4	4	3	3	3	4	4	4	4	4	3	3	3	3	4	4	4	4	4	4	4	4
1565	2	45	Heilongjiang	Qiqihar	The first hospital of Qiqihar	4	3	2	5	3	5	5	5	5	5	5	5	4	5	2	5	4	4	5	3	3	3	3	5	5	5	5	5	5	5	5
1566	2	27	Heilongjiang	Qiqihar	The first hospital of Qiqihar	5	4	4	4	4	4	5	5	5	4	5	4	4	3	5	5	5	5	5	3	4	2	4	4	5	5	5	4	5	5	5
1567	2	28	Heilongjiang	Qiqihar	The first hospital of Qiqihar	5	4	2	5	3	3	4	2	4	3	1	1	999	3	3	3	3	3	3	3	4	4	4	5	5	5	5	4	4	3	1
1568	2	32	Heilongjiang	Qiqihar	The first hospital of Qiqihar	5	4	999	4	5	5	999	5	999	999	4	4	4	4	5	5	5	5	5	2	4	2	4	5	5	5	3	4	5	5	3
1569	2	25	Heilongjiang	Qiqihar	The first hospital of Qiqihar	5	5	1	4	5	5	5	4	5	4	4	5	5	5	5	5	5	5	5	5	4	4	4	4	4	4	5	4	4	5	5
1570	2	26	Heilongjiang	Qiqihar	The first hospital of Qiqihar	5	5	4	5	5	5	5	5	5	4	5	2	5	4	5	5	4	4	4	4	5	5	5	5	4	5	4	4	5	5	5
1571	1	24	Heilongjiang	Qiqihar	The first hospital of Qiqihar	5	5	4	5	5	4	5	3	3	4	3	2	4	4	3	3	4	3	4	2	4	2	4	5	5	5	3	5	5	5	5
1572	2	30	Heilongjiang	Qiqihar	The first hospital of Qiqihar	5	4	999	4	5	5	4	5	999	999	4	4	4	4	5	5	5	5	5	2	4	2	4	5	5	5	3	4	5	5	3
1573	2	28	Heilongjiang	Qiqihar	The first hospital of Qiqihar	5	999	999	999	5	5	999	5	4	999	5	5	999	4	5	5	5	5	5	2	3	2	3	5	5	5	999	999	5	5	5
1574	2	49	Heilongjiang	Qiqihar	Qiqihar Chinese medicine hospital	1	5	4	5	4	4	5	4	4	4	4	3	4	4	4	4	4	4	4	3	4	3	3	5	5	5	5	4	4	4	4
1575	2	27	Heilongjiang	Qiqihar	Qiqihar Chinese medicine hospital	1	5	999	5	5	5	5	5	4	3	4	1	4	5	5	4	4	5	3	5	4	5	5	5	4	4	4	5	5	4	5
1576	2	35	Heilongjiang	Qiqihar	Qiqihar Chinese medicine hospital	1	3	999	5	3	4	5	3	3	3	2	3	4	3	3	4	4	3	2	4	4	4	3	4	4	999	999	4	3	4	3
1577	2	27	Heilongjiang	Qiqihar	Qiqihar Chinese medicine hospital	1	5	3	5	4	4	5	4	4	4	2	2	4	4	3	3	4	4	3	4	5	4	4	4	4	4	1	4	5	5	4
1578	1	31	Heilongjiang	Qiqihar	Qiqihar Chinese medicine hospital	1	3	4	5	3	4	4	3	3	3	2	3	4	3	3	4	4	3	2	4	3	4	3	4	4	4	4	3	4	3	4
1579	1	28	Heilongjiang	Qiqihar	Qiqihar Chinese medicine hospital	1	4	4	4	4	4	4	4	4	4	4	3	4	4	4	4	4	4	4	4	4	4	4	4	4	4	4	3	3	4	4
1580	1	29	Heilongjiang	Qiqihar	Qiqihar Chinese medicine hospital	1	4	3	4	4	4	5	2	3	2	3	3	4	3	4	3	3	3	4	4	4	4	4	4	4	3	4	5	5	5	4
1581	2	34	Heilongjiang	Qiqihar	Qiqihar Chinese medicine hospital	1	4	4	4	4	4	5	4	4	4	4	4	4	4	4	3	3	4	3	3	3	3	3	3	3	4	3	4	4	4	4
1582	2	27	Heilongjiang	Qiqihar	Qiqihar Chinese medicine hospital	1	4	999	5	5	5	5	5	5	5	5	999	5	5	5	5	5	5	5	5	5	5	5	5	5	5	5	5	5	5	5
1583	2	26	Heilongjiang	Qiqihar	Qiqihar Chinese medicine hospital	1	4	4	4	5	5	4	3	3	3	3	2	3	4	4	5	4	4	4	5	5	5	5	4	4	4	4	4	3	4	4
1584	2	38	Heilongjiang	Qiqihar	Qiqihar Chinese medicine hospital	1	5	999	5	5	5	5	5	5	5	5	999	5	5	5	5	5	5	5	4	4	4	4	5	5	5	5	5	5	5	5
1585	2	30	Heilongjiang	Qiqihar	Qiqihar Chinese medicine hospital	1	4	999	5	3	5	4	5	5	5	5	999	5	5	5	5	5	5	5	999	5	999	2	1	5	5	5	4	5	5	5
1586	1	34	Heilongjiang	Qiqihar	Qiqihar Chinese medicine hospital	1	4	4	2	3	4	5	999	5	4	4	1	5	5	5	5	5	5	5	5	5	5	5	4	3	2	3	5	4	4	5
1587	1	30	Heilongjiang	Qiqihar	Qiqihar Chinese medicine hospital	1	5	4	5	5	4	5	3	3	3	3	2	3	3	3	3	3	3	3	3	3	3	3	3	3	3	3	3	3	3	3
1588	2	26	Heilongjiang	Qiqihar	Qiqihar Chinese medicine hospital	1	5	5	5	5	5	5	5	5	5	5	1	5	5	5	5	5	5	5	3	2	2	1	5	5	5	5	5	5	5	5
1589	2	28	Heilongjiang	Qiqihar	Qiqihar Chinese medicine hospital	1	3	3	3	5	5	3	5	5	5	5	1	5	5	5	5	5	5	5	3	2	2	1	5	5	1	3	5	5	5	5
1590	2	50	Heilongjiang	Qiqihar	Qiqihar Chinese medicine hospital	1	5	999	4	4	5	5	5	5	5	5	3	4	5	5	5	1	5	5	999	999	999	999	5	5	5	5	3	4	4	4
1591	2	31	Heilongjiang	Qiqihar	Qiqihar Chinese medicine hospital	1	5	1	5	1	5	5	5	3	4	999	1	4	3	2	5	5	5	5	1	4	999	4	3	4	4	4	4	4	5	5
1592	2	30	Heilongjiang	Qiqihar	Qiqihar Chinese medicine hospital	1	5	999	5	5	5	5	999	3	3	4	1	4	4	2	5	5	5	5	1	5	999	4	3	4	4	4	5	4	4	5
1593	2	28	Heilongjiang	Qiqihar	Qiqihar Chinese medicine hospital	1	5	5	5	4	5	5	5	5	5	5	5	5	5	3	4	3	3	3	2	3	2	2	3	4	4	4	5	4	4	5
1594	2	31	Heilongjiang	Qiqihar	Qiqihar Chinese medicine hospital	1	4	4	4	4	5	5	3	4	3	3	4	3	4	4	4	4	3	4	3	2	2	3	3	999	4	3	4	5	4	5
1595	1	50	Heilongjiang	Qiqihar	Qiqihar Chinese medicine hospital	1	4	4	4	4	4	4	4	2	3	4	4	4	4	4	4	5	4	4	4	4	4	4	4	4	3	3	4	4	3	4
1596	2	27	Heilongjiang	Qiqihar	Qiqihar Chinese medicine hospital	1	4	4	4	5	5	5	4	4	4	5	4	4	4	5	5	4	5	5	2	3	3	3	4	4	4	4	5	4	5	5
1597	1	32	Heilongjiang	Qiqihar	Qiqihar Chinese medicine hospital	1	4	3	4	4	2	4	3	4	4	4	2	4	4	3	4	4	4	4	3	3	3	3	4	4	4	4	4	4	4	4
1598	1	25	Heilongjiang	Qiqihar	Qiqihar Chinese medicine hospital	1	5	4	5	2	5	5	5	3	5	5	1	5	3	5	4	5	5	5	5	5	5	5	5	5	5	4	5	4	5	3
1599	1	27	Heilongjiang	Qiqihar	Qiqihar Chinese medicine hospital	1	4	2	4	4	4	4	4	4	3	3	1	3	4	3	4	4	3	4	3	3	3	4	3	3	4	3	4	5	4	4
1600	1	34	Heilongjiang	Qiqihar	Qiqihar Chinese medicine hospital	1	4	3	3	4	5	5	3	3	4	3	4	3	4	4	3	3	3	2	5	5	3	5	3	4	3	2	3	3	4	3
1601	1	32	Heilongjiang	Qiqihar	Qiqihar Chinese medicine hospital	1	4	4	5	4	4	5	4	5	4	4	3	5	5	5	5	3	3	5	5	5	5	5	3	4	3	2	5	5	5	5
1602	1	30	Heilongjiang	Qiqihar	Qiqihar Chinese medicine hospital	1	3	4	3	4	4	4	4	4	3	3	4	4	4	4	4	3	4	2	4	4	4	4	3	5	3	3	3	1	4	4
1603	1	39	Heilongjiang	Qiqihar	Qiqihar Chinese medicine hospital	1	5	5	5	3	5	5	3	5	5	3	999	5	5	3	5	3	3	3	5	5	5	5	3	5	5	3	5	5	5	5
1604	2	30	Heilongjiang	Qiqihar	Qiqihar Chinese medicine hospital	1	3	4	4	2	4	5	1	1	4	3	2	1	1	1	1	2	1	1	5	5	4	4	3	3	2	2	1	1	1	4
1605	2	32	Heilongjiang	Qiqihar	Qiqihar Chinese medicine hospital	1	3	3	3	3	999	3	5	4	3	3	3	3	3	3	2	3	3	3	3	5	5	5	3	3	3	3	4	4	4	5
1606	2	43	Heilongjiang	Qiqihar	Qiqihar Chinese medicine hospital	1	5	5	5	5	5	5	3	5	5	1	2	4	4	4	4	4	3	4	4	4	4	4	4	4	1	1	5	5	5	5
1607	2	26	Heilongjiang	Qiqihar	Qiqihar Chinese medicine hospital	1	4	5	4	5	3	5	3	3	5	1	2	5	4	2	5	4	4	1	1	4	1	4	3	4	1	1	5	4	3	5
1608	2	29	Heilongjiang	Qiqihar	Qiqihar Chinese medicine hospital	1	3	4	3	3	3	5	1	4	4	4	5	3	5	4	1	1	1	1	4	4	4	4	1	4	2	2	5	5	5	5
1609	2	28	Heilongjiang	Qiqihar	Qiqihar Chinese medicine hospital	1	5	999	5	5	5	5	3	5	5	999	1	5	5	5	5	5	5	5	5	5	5	5	5	5	5	5	5	5	5	5
1610	1	31	Heilongjiang	Qiqihar	Qiqihar Chinese medicine hospital	1	5	2	5	3	5	5	4	4	5	5	2	4	4	1	3	3	3	3	4	5	4	4	3	4	3	4	5	5	4	5
1611	2	29	Heilongjiang	Qiqihar	Qiqihar Chinese medicine hospital	2	3	4	4	5	5	5	1	5	5	5	1	5	5	5	5	5	5	5	5	5	5	5	5	5	5	5	3	4	4	4
1612	2	32	Heilongjiang	Qiqihar	Qiqihar Chinese medicine hospital	2	3	4	4	3	5	5	3	4	3	3	999	3	3	3	4	3	3	3	999	5	4	5	3	5	3	3	5	5	4	3
1613	2	31	Heilongjiang	Qiqihar	Qiqihar Chinese medicine hospital	2	5	2	5	5	3	5	4	4	5	5	2	4	4	1	3	3	3	3	4	5	4	4	3	4	3	3	5	5	5	4
1614	2	29	Heilongjiang	Qiqihar	Qiqihar Chinese medicine hospital	2	2	2	3	2	3	5	3	3	4	4	3	2	3	5	2	3	3	5	5	2	5	3	4	4	2	2	4	5	4	5
1615	2	28	Heilongjiang	Qiqihar	Qiqihar Chinese medicine hospital	2	5	5	5	5	5	5	5	999	5	5	999	5	5	5	5	5	5	5	4	4	4	4	3	3	3	3	5	5	5	5
1616	2	26	Heilongjiang	Qiqihar	Qiqihar Chinese medicine hospital	2	5	5	5	5	5	5	5	5	5	5	1	5	5	5	5	5	5	5	3	2	2	1	5	5	5	5	5	5	5	5
1617	2	30	Heilongjiang	Qiqihar	Qiqihar Chinese medicine hospital	2	3	1	5	4	4	5	5	5	5	5	1	5	5	5	5	5	5	5	5	5	5	5	5	5	5	5	5	4	5	5
1618	2	56	Heilongjiang	Qiqihar	Qiqihar Chinese medicine hospital	2	5	4	5	3	5	5	3	3	3	3	3	4	4	999	3	4	4	4	4	4	4	4	3	4	2	999	3	5	4	4
1619	2	29	Heilongjiang	Qiqihar	Qiqihar Chinese medicine hospital	2	2	5	5	2	2	4	4	4	4	4	2	4	4	4	4	4	4	4	4	4	4	4	5	5	5	5	4	4	4	4
1620	2	30	Heilongjiang	Qiqihar	Qiqihar Chinese medicine hospital	2	5	1	5	5	5	5	5	5	5	5	1	5	5	5	5	5	5	5	5	5	5	5	5	5	5	5	5	5	5	5
1621	2	50	Heilongjiang	Qiqihar	Qiqihar Chinese medicine hospital	2	3	4	3	5	5	3	3	4	3	3	2	4	4	4	4	4	4	3	4	4	4	3	3	5	3	999	3	3	3	3
1622	2	30	Heilongjiang	Qiqihar	Qiqihar Chinese medicine hospital	2	1	3	3	4	4	5	5	4	4	4	4	2	3	4	4	4	4	4	2	2	2	2	3	4	3	2	5	5	5	5
1623	2	28	Heilongjiang	Qiqihar	Qiqihar Chinese medicine hospital	2	5	999	5	5	5	5	5	5	5	5	999	5	5	5	5	5	5	5	5	5	5	5	4	4	4	4	5	5	5	5
1624	1	39	Heilongjiang	Qiqihar	Qiqihar Chinese medicine hospital	3	4	999	4	4	4	4	4	4	3	4	4	4	4	4	4	4	4	4	3	4	4	4	4	4	4	4	4	4	4	4
1625	2	29	Heilongjiang	Qiqihar	Qiqihar Chinese medicine hospital	4	5	5	5	3	5	5	1	5	5	5	1	5	5	1	5	5	5	5	1	5	1	1	5	5	5	5	5	5	5	5
1626	2	29	Heilongjiang	Qiqihar	Qiqihar Chinese medicine hospital	4	3	5	4	4	1	5	5	5	5	5	5	5	5	5	5	5	5	5	1	3	1	3	5	5	5	5	5	5	5	5
1627	2	25	Heilongjiang	Qiqihar	Qiqihar Chinese medicine hospital	4	4	999	4	4	4	4	4	4	4	4	3	4	4	4	4	4	4	4	3	4	3	3	5	5	5	5	4	4	4	4
1628	2	26	Heilongjiang	Qiqihar	Qiqihar Chinese medicine hospital	4	999	999	5	5	5	5	5	999	4	4	4	999	4	3	3	3	3	3	3	3	3	3	999	3	3	3	999	5	999	5
1629	2	30	Heilongjiang	Qiqihar	Qiqihar Chinese medicine hospital	4	5	1	5	5	5	5	5	5	5	5	1	5	5	5	5	5	5	5	5	5	5	5	4	3	3	2	5	5	5	5
1630	2	50	Heilongjiang	Qiqihar	Qiqihar Chinese medicine hospital	4	4	2	5	4	4	5	5	4	4	4	1	4	4	4	5	5	5	5	4	4	4	4	5	4	5	5	5	5	5	4
1631	2	34	Heilongjiang	Qiqihar	Qiqihar Chinese medicine hospital	4	3	2	4	1	3	3	3	3	4	4	3	3	3	1	2	3	2	2	3	4	2	2	2	3	3	3	3	3	3	3
1632	2	40	Heilongjiang	Qiqihar	Qiqihar Chinese medicine hospital	4	4	2	4	4	4	4	4	4	4	4	2	4	4	4	4	4	4	4	4	4	4	4	4	4	4	4	4	4	4	4
1633	2	25	Heilongjiang	Qiqihar	Qiqihar Chinese medicine hospital	4	4	4	3	4	4	4	4	4	4	4	1	4	4	4	4	3	5	4	4	4	5	5	3	4	4	3	4	4	5	4
1634	2	30	Heilongjiang	Qiqihar	Qiqihar Chinese medicine hospital	4	5	4	5	5	5	5	4	4	5	2	2	5	5	2	4	4	4	4	4	5	5	5	5	5	5	5	5	5	5	5
1635	2	27	Heilongjiang	Qiqihar	Qiqihar Chinese medicine hospital	4	1	4	3	2	1	3	4	4	3	2	2	4	4	2	3	3	3	3	3	5	4	5	4	4	4	2	4	4	4	3
1636	2	53	Heilongjiang	Qiqihar	Qiqihar Chinese medicine hospital	4	4	2	4	4	4	4	4	4	4	4	2	4	4	3	3	3	3	3	3	4	3	3	4	4	4	4	4	4	4	4
1637	2	30	Heilongjiang	Qiqihar	Qiqihar Chinese medicine hospital	4	3	2	4	3	4	4	3	4	3	3	3	3	4	1	3	1	1	2	3	4	4	4	4	4	4	4	2	1	2	1
1638	1	45	Heilongjiang	Qiqihar	Qiqihar Chinese medicine hospital	4	3	4	4	3	3	5	4	5	5	5	4	4	5	4	3	3	5	4	5	5	5	5	4	5	4	3	5	5	5	5
1639	2	48	Heilongjiang	Qiqihar	Qiqihar Chinese medicine hospital	4	3	4	5	4	5	5	5	5	4	4	5	4	5	5	5	5	5	5	2	3	2	2	4	4	4	4	5	5	5	5
1640	2	34	Heilongjiang	Qiqihar	Qiqihar Chinese medicine hospital	5	5	5	5	5	5	5	999	5	5	5	1	5	5	3	5	5	5	5	3	5	3	5	2	2	2	2	3	5	5	5
1641	2	26	Heilongjiang	Qiqihar	Qiqihar Chinese medicine hospital	5	5	1	5	5	5	5	5	5	5	5	1	5	5	5	5	5	5	5	5	5	5	5	5	5	5	5	5	5	5	5
1642	2	30	Heilongjiang	Qiqihar	The Third Affriliated Hospital of Medical University	1	5	4	5	2	5	5	5	5	5	5	1	5	5	5	5	5	5	5	5	5	5	5	5	5	5	5	5	5	5	5
1643	2	31	Heilongjiang	Qiqihar	The Third Affriliated Hospital of Medical University	1	4	5	5	4	4	5	4	4	4	4	4	4	4	4	4	4	4	4	2	1	2	1	4	4	4	3	5	5	4	4
1644	2	26	Heilongjiang	Qiqihar	The Third Affriliated Hospital of Medical University	1	4	5	5	5	4	4	5	4	4	4	5	4	4	4	4	4	4	4	1	3	1	3	4	4	4	4	4	5	5	4
1645	2	27	Heilongjiang	Qiqihar	The Third Affriliated Hospital of Medical University	1	2	2	2	4	3	4	3	4	4	4	2	3	3	4	5	3	3	3	4	4	4	4	3	4	3	3	4	4	4	4
1646	1	37	Heilongjiang	Qiqihar	The Third Affriliated Hospital of Medical University	1	4	4	4	4	5	4	1	5	4	4	2	5	5	5	4	4	4	4	5	5	5	5	3	5	5	5	3	5	1	5
1647	1	32	Heilongjiang	Qiqihar	The Third Affriliated Hospital of Medical University	1	5	5	5	4	4	5	5	5	4	5	2	5	5	5	5	5	5	5	4	4	4	4	4	4	4	5	5	5	5	4
1648	2	48	Heilongjiang	Qiqihar	The Third Affriliated Hospital of Medical University	1	4	5	4	2	5	5	5	4	4	5	3	3	5	4	5	3	5	4	4	5	2	5	4	5	4	4	4	2	2	2
1649	1	39	Heilongjiang	Qiqihar	The Third Affriliated Hospital of Medical University	1	4	2	4	5	5	5	3	3	4	4	2	4	3	5	5	4	5	3	3	5	5	5	4	4	2	3	4	5	4	5
1650	1	43	Heilongjiang	Qiqihar	The Third Affriliated Hospital of Medical University	1	4	2	5	5	5	5	4	4	3	4	5	3	5	5	5	5	5	5	2	5	5	5	3	4	4	4	4	4	5	5
1651	1	30	Heilongjiang	Qiqihar	The Third Affriliated Hospital of Medical University	1	5	5	5	5	5	5	5	5	5	5	4	5	5	4	3	2	3	3	5	5	5	5	3	3	3	4	5	5	5	5
1652	1	43	Heilongjiang	Qiqihar	The Third Affriliated Hospital of Medical University	1	4	4	5	5	5	5	5	5	5	5	4	5	5	4	3	2	3	3	5	5	5	5	3	3	4	2	5	5	5	5
1653	1	32	Heilongjiang	Qiqihar	The Third Affriliated Hospital of Medical University	1	5	3	5	5	5	5	5	5	5	5	5	3	5	5	5	5	5	5	5	5	5	5	5	5	5	5	4	5	4	5
1654	1	35	Heilongjiang	Qiqihar	The Third Affriliated Hospital of Medical University	1	5	4	5	5	5	5	5	5	5	5	5	3	5	5	5	5	5	5	5	5	5	5	5	5	5	5	4	5	4	5
1655	1	40	Heilongjiang	Qiqihar	The Third Affriliated Hospital of Medical University	1	5	999	5	5	5	5	5	5	5	5	5	4	5	1	3	5	4	3	5	4	4	4	3	2	3	3	5	5	5	5
1656	1	31	Heilongjiang	Qiqihar	The Third Affriliated Hospital of Medical University	1	3	999	4	4	4	5	4	4	4	4	4	3	4	4	5	5	5	5	4	4	4	4	3	4	3	3	4	4	4	5
1657	2	28	Heilongjiang	Qiqihar	The Third Affriliated Hospital of Medical University	1	5	4	5	5	5	3	4	3	4	4	4	4	4	5	4	4	4	5	2	4	3	3	4	4	4	4	3	4	3	3
1658	2	32	Heilongjiang	Qiqihar	The Third Affriliated Hospital of Medical University	1	5	999	5	5	5	5	4	2	3	3	3	3	3	999	3	3	3	2	5	4	4	4	3	2	3	3	5	5	5	5
1659	1	33	Heilongjiang	Qiqihar	The Third Affriliated Hospital of Medical University	1	2	5	3	3	5	3	2	3	2	1	5	2	3	2	3	1	3	1	5	5	4	4	3	4	2	2	3	1	2	4
1660	2	38	Heilongjiang	Qiqihar	The Third Affriliated Hospital of Medical University	1	4	2	5	3	3	3	4	2	1	4	5	3	4	2	3	1	3	3	4	5	4	5	999	999	2	3	4	3	3	4
1661	1	35	Heilongjiang	Qiqihar	The Third Affriliated Hospital of Medical University	1	5	999	5	4	4	4	4	4	3	4	5	5	5	4	4	3	3	3	5	5	5	5	2	3	3	3	4	4	4	3
1662	2	41	Heilongjiang	Qiqihar	The Third Affriliated Hospital of Medical University	2	5	999	5	2	5	5	4	4	4	4	2	4	4	5	4	4	4	5	4	4	3	3	4	4	5	4	4	4	4	4
1663	2	46	Heilongjiang	Qiqihar	The Third Affriliated Hospital of Medical University	2	4	2	4	3	4	5	4	4	4	5	3	3	4	4	4	4	4	3	4	4	3	3	5	5	4	4	4	5	5	5
1664	2	43	Heilongjiang	Qiqihar	The Third Affriliated Hospital of Medical University	2	4	4	4	5	5	5	4	4	3	3	3	4	4	3	3	2	3	3	2	3	2	4	3	4	4	4	3	3	4	2
1665	2	25	Heilongjiang	Qiqihar	The Third Affriliated Hospital of Medical University	2	5	1	5	5	5	5	5	5	3	999	3	5	5	5	5	5	5	5	5	5	5	5	5	5	5	5	5	5	5	5
1666	2	40	Heilongjiang	Qiqihar	The Third Affriliated Hospital of Medical University	2	1	3	3	3	3	4	3	3	4	3	2	4	2	4	5	4	5	3	5	5	5	5	3	4	3	3	4	2	4	3
1667	2	37	Heilongjiang	Qiqihar	The Third Affriliated Hospital of Medical University	2	4	4	4	3	3	4	3	3	3	999	2	4	4	2	3	3	3	2	3	4	4	4	3	4	3	3	3	3	4	2
1668	2	19	Heilongjiang	Qiqihar	The Third Affriliated Hospital of Medical University	2	4	999	3	3	3	5	4	5	3	3	999	3	4	3	3	3	3	3	4	4	4	4	3	3	3	2	4	4	4	4
1669	2	30	Heilongjiang	Qiqihar	The Third Affriliated Hospital of Medical University	2	5	2	5	5	5	5	5	5	5	5	1	5	5	5	5	5	5	5	5	5	5	5	4	4	4	4	5	5	5	5
1670	2	51	Heilongjiang	Qiqihar	The Third Affriliated Hospital of Medical University	2	4	4	4	4	4	4	4	4	4	4	4	4	4	2	2	2	2	2	4	4	4	4	2	4	4	4	4	4	4	4
1671	2	34	Heilongjiang	Qiqihar	The Third Affriliated Hospital of Medical University	2	3	999	3	4	4	4	5	5	5	5	4	5	5	3	3	2	3	3	4	5	5	5	3	3	3	4	5	4	5	5
1672	2	30	Heilongjiang	Qiqihar	The Third Affriliated Hospital of Medical University	2	5	5	5	5	5	5	5	5	5	5	4	5	5	3	3	2	3	3	4	5	5	5	3	3	3	4	5	5	5	5
1673	2	26	Heilongjiang	Qiqihar	The Third Affriliated Hospital of Medical University	2	2	3	4	3	3	4	3	4	3	2	2	5	5	2	4	2	4	3	4	5	5	5	3	3	3	4	5	4	3	2
1674	2	35	Heilongjiang	Qiqihar	The Third Affriliated Hospital of Medical University	2	4	4	3	3	3	4	4	3	3	3	3	3	4	4	4	3	4	4	3	3	3	3	3	4	3	3	3	4	5	4
1675	2	45	Heilongjiang	Qiqihar	The Third Affriliated Hospital of Medical University	2	5	4	5	5	5	5	5	5	5	5	5	3	5	5	5	5	4	4	4	5	5	4	5	5	5	5	5	5	4	5
1676	2	23	Heilongjiang	Qiqihar	The Third Affriliated Hospital of Medical University	2	5	999	5	5	5	5	5	5	4	4	4	4	4	5	5	5	5	5	4	4	4	4	3	4	4	2	4	5	5	5
1677	2	29	Heilongjiang	Qiqihar	The Third Affriliated Hospital of Medical University	2	5	999	5	5	5	5	5	5	4	4	4	4	4	5	5	5	5	5	4	4	4	4	3	4	4	2	4	5	5	5
1678	2	38	Heilongjiang	Qiqihar	The Third Affriliated Hospital of Medical University	2	3	4	5	3	3	5	5	5	4	4	4	4	4	5	5	5	5	5	4	4	4	4	3	4	4	2	4	5	4	5
1679	2	51	Heilongjiang	Qiqihar	The Third Affriliated Hospital of Medical University	3	2	4	3	3	3	4	3	3	2	3	3	3	3	3	3	3	3	3	3	3	3	3	4	3	3	4	4	3	3	3
1680	1	34	Heilongjiang	Qiqihar	The Third Affriliated Hospital of Medical University	3	5	2	5	5	5	5	3	5	5	5	1	3	5	3	5	5	5	5	3	5	3	5	5	2	5	5	5	5	5	5
1681	2	28	Heilongjiang	Qiqihar	The Third Affriliated Hospital of Medical University	3	4	4	5	4	5	4	4	4	3	4	4	3	4	5	5	5	5	5	1	4	4	4	4	4	4	999	3	5	3	4
1682	2	50	Heilongjiang	Qiqihar	The Third Affriliated Hospital of Medical University	3	3	4	4	4	4	5	3	4	3	3	3	5	3	5	5	3	5	3	5	5	5	5	3	5	3	2	4	4	3	3
1683	2	34	Heilongjiang	Qiqihar	The Third Affriliated Hospital of Medical University	3	5	5	5	5	5	999	5	5	4	4	4	4	4	5	5	5	5	5	999	999	999	999	5	5	4	5	5	5	5	5
1684	2	26	Heilongjiang	Qiqihar	The Third Affriliated Hospital of Medical University	3	4	4	4	3	4	4	5	5	4	5	2	5	5	5	5	5	5	5	3	4	5	5	4	5	5	5	4	5	5	5
1685	2	25	Heilongjiang	Qiqihar	The Third Affriliated Hospital of Medical University	4	999	999	999	5	5	999	5	4	5	5	5	4	5	5	5	5	5	5	5	5	5	5	4	4	4	2	4	5	3	5
1686	1	28	Heilongjiang	Qiqihar	The Third Affriliated Hospital of Medical University	4	999	999	999	5	5	999	3	3	999	3	4	4	4	5	4	3	3	3	5	4	3	3	3	3	3	999	4	5	3	999
1687	2	23	Heilongjiang	Qiqihar	The Third Affriliated Hospital of Medical University	4	3	3	4	3	4	4	4	4	3	4	2	3	4	4	4	4	4	4	3	4	4	4	4	4	4	4	3	4	4	4
1688	2	31	Heilongjiang	Qiqihar	The Third Affriliated Hospital of Medical University	4	4	3	4	3	3	4	5	4	4	5	3	5	5	5	5	5	5	5	3	5	5	5	4	5	5	5	4	4	5	5
1689	2	45	Heilongjiang	Qiqihar	The Third Affriliated Hospital of Medical University		4	4	4	2	5	4	4	5	3	3	4	4	3	5	4	4	4	3	4	4	3	3	5	5	3	2	4	3	2	4

## Sheet: data description
	The detailed description of vairables in the data of our study.
	variable name	description	value
	id	The ID of patient
	gender	The gender of patient	1 = male, 2 = female
	age	The age of patient
	province	The province of the hospital
	city	The city of hospital
	hospital	The name of hospital
	profession	The profession of patient	1 = physician, 2 = nurse, 3 = technician, 4 = administrator, 5 = other
	t1	1. Nurse input is well received in this clinical area.	1 = disagree strongly, 2 = disagree slightly, 3 = neutral, 4 = agree slightly, 5 = agree strongly, 999 = missing data and answered not applicable
	t2	2. In this clinical area, it is difficult to speak up if I perceive a problem with patient care. (R)*	1 = disagree strongly, 2 = disagree slightly, 3 = neutral, 4 = agree slightly, 5 = agree strongly, 999 = missing data and answered not applicable
	t3	3. Disagreements in this clinical area are appropriately resolved.	1 = disagree strongly, 2 = disagree slightly, 3 = neutral, 4 = agree slightly, 5 = agree strongly, 999 = missing data and answered not applicable
	t4	4. I have the support I need from other personnel to care for patients.	1 = disagree strongly, 2 = disagree slightly, 3 = neutral, 4 = agree slightly, 5 = agree strongly, 999 = missing data and answered not applicable
	t5	5. It is easy for personnel in this clinical area to ask questions when there is something that they do not understand.	1 = disagree strongly, 2 = disagree slightly, 3 = neutral, 4 = agree slightly, 5 = agree strongly, 999 = missing data and answered not applicable
	t6	6. The physicians and nurses here work together as a well-coordinated team.	1 = disagree strongly, 2 = disagree slightly, 3 = neutral, 4 = agree slightly, 5 = agree strongly, 999 = missing data and answered not applicable
	s1	7. I would feel safe being treated here as a patient.	1 = disagree strongly, 2 = disagree slightly, 3 = neutral, 4 = agree slightly, 5 = agree strongly, 999 = missing data and answered not applicable
	s2	8. Medical errors are handled appropriately in this clinical area.	1 = disagree strongly, 2 = disagree slightly, 3 = neutral, 4 = agree slightly, 5 = agree strongly, 999 = missing data and answered not applicable
	s3	9. I know the proper channels to direct questions regarding patient safety in this clinical area.	1 = disagree strongly, 2 = disagree slightly, 3 = neutral, 4 = agree slightly, 5 = agree strongly, 999 = missing data and answered not applicable
	s4	10. I receive appropriate feedback about my performance.	1 = disagree strongly, 2 = disagree slightly, 3 = neutral, 4 = agree slightly, 5 = agree strongly, 999 = missing data and answered not applicable
	s5	11. In this clinical area, it is difficult to discuss errors. (R)*	1 = disagree strongly, 2 = disagree slightly, 3 = neutral, 4 = agree slightly, 5 = agree strongly, 999 = missing data and answered not applicable
	s6	12. I am encouraged by my colleagues to report any patient safety concerns I may have.	1 = disagree strongly, 2 = disagree slightly, 3 = neutral, 4 = agree slightly, 5 = agree strongly, 999 = missing data and answered not applicable
	s7	13. The culture in this clinical area makes it easy to learn from the errors of other.	1 = disagree strongly, 2 = disagree slightly, 3 = neutral, 4 = agree slightly, 5 = agree strongly, 999 = missing data and answered not applicable
	j1	14. I like my job.	1 = disagree strongly, 2 = disagree slightly, 3 = neutral, 4 = agree slightly, 5 = agree strongly, 999 = missing data and answered not applicable
	j2	15. Working in this hospital is like being part of a large family.	1 = disagree strongly, 2 = disagree slightly, 3 = neutral, 4 = agree slightly, 5 = agree strongly, 999 = missing data and answered not applicable
	j3	16. This is a good place to work.	1 = disagree strongly, 2 = disagree slightly, 3 = neutral, 4 = agree slightly, 5 = agree strongly, 999 = missing data and answered not applicable
	j4	17. I am proud to work in this clinical area.	1 = disagree strongly, 2 = disagree slightly, 3 = neutral, 4 = agree slightly, 5 = agree strongly, 999 = missing data and answered not applicable
	j5	18. Morale in this clinical area is high.	1 = disagree strongly, 2 = disagree slightly, 3 = neutral, 4 = agree slightly, 5 = agree strongly, 999 = missing data and answered not applicable
	st1	19. When my workload becomes excessive, my performance is impaired.	1 = disagree strongly, 2 = disagree slightly, 3 = neutral, 4 = agree slightly, 5 = agree strongly, 999 = missing data and answered not applicable
	st2	20. I am less effective at work when fatigued.	1 = disagree strongly, 2 = disagree slightly, 3 = neutral, 4 = agree slightly, 5 = agree strongly, 999 = missing data and answered not applicable
	st3	21. I am more likely to make errors in tense or hostile situations.	1 = disagree strongly, 2 = disagree slightly, 3 = neutral, 4 = agree slightly, 5 = agree strongly, 999 = missing data and answered not applicable
	st4	22. Fatigue impairs my performance during emergency situations.	1 = disagree strongly, 2 = disagree slightly, 3 = neutral, 4 = agree slightly, 5 = agree strongly, 999 = missing data and answered not applicable
	p1	23. Management supports my daily efforts.	1 = disagree strongly, 2 = disagree slightly, 3 = neutral, 4 = agree slightly, 5 = agree strongly, 999 = missing data and answered not applicable
	p2	24. Management does not knowingly compromise the safety of patients.	1 = disagree strongly, 2 = disagree slightly, 3 = neutral, 4 = agree slightly, 5 = agree strongly, 999 = missing data and answered not applicable
	p3	25. I get adequate, timely information about events in the hospital that might affect my work from the unit management.	1 = disagree strongly, 2 = disagree slightly, 3 = neutral, 4 = agree slightly, 5 = agree strongly, 999 = missing data and answered not applicable
	p4	26. The levels of staffing in this clinical area ar sufficient to handle the number of patients.	1 = disagree strongly, 2 = disagree slightly, 3 = neutral, 4 = agree slightly, 5 = agree strongly, 999 = missing data and answered not applicable
	w1	27. This hospital does a good job of training new personnel.	1 = disagree strongly, 2 = disagree slightly, 3 = neutral, 4 = agree slightly, 5 = agree strongly, 999 = missing data and answered not applicable
	w2	28. All the necessary information for diagnostic and therapeutic decisions is routinely available to me.	1 = disagree strongly, 2 = disagree slightly, 3 = neutral, 4 = agree slightly, 5 = agree strongly, 999 = missing data and answered not applicable
	w3	29. Trainees in my discipline are adequately supervised.	1 = disagree strongly, 2 = disagree slightly, 3 = neutral, 4 = agree slightly, 5 = agree strongly, 999 = missing data and answered not applicable
	w4	30. Problem personnel in this clinical area are dealt with constructively by our management.	1 = disagree strongly, 2 = disagree slightly, 3 = neutral, 4 = agree slightly, 5 = agree strongly, 999 = missing data and answered not applicable
